# Supplementary material for: 7-Meth­oxy-1-(4-nitro­benzo­yl)naph­thalen-2-yl 4-nitro­benzoate
Source: Acta Crystallogr Sect E Struct Rep Online. 2011 Jul 16;67(Pt 8):o2040. doi: 10.1107/S1600536811027619 (PMC3213489; doi:10.1107/S1600536811027619)
Supplement: Supplementary file 2 [file e-67-o2040-Isup2.hkl]

#
# h,k,l, Fc-squared, Fo-squared, sigma(Fo-squared) and status flag
#
data_I
_shelx_title '  YoneLab_100916_2_'
_shelx_refln_list_code          4
_shelx_F_calc_maximum      185.59
_exptl_crystal_F_000       488.00
_reflns_d_resolution_high  0.8303
 
loop_
 _symmetry_equiv_pos_as_xyz
 'x, y, z'
 '-x, -y, -z'
 
_cell_length_a     7.3069
_cell_length_b    10.2555
_cell_length_c    14.7645
_cell_angle_alpha  84.750
_cell_angle_beta   86.278
_cell_angle_gamma  74.079
 
_shelx_F_squared_multiplier     1.000
 
loop_
 _refln_index_h
 _refln_index_k
 _refln_index_l
 _refln_F_squared_calc
 _refln_F_squared_meas
 _refln_F_squared_sigma
 _refln_observed_status
   1   0   0        3.42       21.38      0.79 o
   2   0   0    34441.92    47170.68   1879.48 o
   3   0   0      149.18      138.25      2.62 o
   4   0   0      859.80      891.51     15.66 o
   5   0   0       75.73       80.65      2.92 o
   6   0   0      159.71      159.16      8.05 o
   7   0   0       51.36       48.95      3.10 o
   8   0   0        0.35       -1.97     13.91 o
  -8   1   0        3.47        0.09     12.62 o
  -7   1   0       10.91        8.45      1.99 o
  -6   1   0        5.00        4.32      1.70 o
  -5   1   0       35.81       31.62      3.46 o
  -4   1   0       23.30       23.71      1.46 o
  -3   1   0     1236.88     1278.01     21.39 o
  -2   1   0      505.31      479.08      7.02 o
  -1   1   0     2020.66     1855.79     34.24 o
   0   1   0      185.34      157.03      2.05 o
   1   1   0      456.01      398.93      5.14 o
   2   1   0     4556.52     4435.15    106.22 o
   3   1   0       26.49       21.95      1.44 o
   4   1   0       23.59       31.55      1.64 o
   5   1   0        0.86        2.51      1.02 o
   6   1   0       85.99       81.87      3.26 o
   7   1   0       13.74       11.79      1.83 o
   8   1   0       12.10       14.85     13.63 o
  -7   2   0        4.95        3.01      3.70 o
  -6   2   0        0.79        3.33     30.03 o
  -5   2   0       18.62       21.16      2.46 o
  -4   2   0       14.72       17.39      1.32 o
  -3   2   0        0.24        0.77      0.68 o
  -2   2   0      472.89      527.61      8.31 o
  -1   2   0      824.88      735.58     12.65 o
   0   2   0     7939.21     7788.28    191.23 o
   1   2   0      957.91      812.97     16.32 o
   2   2   0     7341.78     7614.89    175.56 o
   3   2   0       74.54       70.66      2.16 o
   4   2   0       16.19       16.76      1.28 o
   5   2   0      106.08      107.99      2.86 o
   6   2   0       99.59       98.22      3.39 o
   7   2   0        1.02        1.54      1.47 o
   8   2   0        0.62        0.58      0.89 o
  -7   3   0        0.60       -0.11      4.70 o
  -6   3   0       35.79       29.58      4.26 o
  -5   3   0        6.72       10.00     19.17 o
  -4   3   0      167.93      146.52     74.40 o
  -3   3   0       20.87       18.81      1.17 o
  -2   3   0      260.69      270.42      6.07 o
  -1   3   0      165.04      161.36      6.47 o
   0   3   0      912.60      760.20     12.10 o
   1   3   0      229.29      229.46      4.13 o
   2   3   0    12129.54    13120.71    355.39 o
   3   3   0       14.14       15.22      1.14 o
   4   3   0     2182.14     2192.90     43.74 o
   5   3   0       11.18       12.52      1.65 o
   6   3   0       53.37       53.85      2.90 o
   7   3   0       30.56       32.38      2.18 o
   8   3   0        3.16        0.81      0.88 o
  -7   4   0        1.88        1.55      1.29 o
  -6   4   0       14.81       13.36      2.70 o
  -5   4   0        5.88        4.75      4.21 o
  -4   4   0        1.02        2.17      2.31 o
  -3   4   0        0.01        0.32      0.55 o
  -2   4   0      905.29      933.27     26.01 o
  -1   4   0        2.08        3.54      0.84 o
   0   4   0     3152.59     2926.25     61.44 o
   1   4   0      110.66      117.25      2.67 o
   2   4   0      210.31      222.26      3.31 o
   3   4   0      497.47      530.75      7.59 o
   4   4   0      688.33      707.56     13.26 o
   5   4   0      408.95      420.52     12.03 o
   6   4   0      201.99      203.58      6.44 o
   7   4   0       70.49       71.70      3.13 o
   8   4   0        0.23        0.42      1.29 o
  -6   5   0        1.70        3.17      1.69 o
  -5   5   0        1.25        0.30      1.43 o
  -4   5   0      107.09       98.87     21.85 o
  -3   5   0       37.06       41.05      4.52 o
  -2   5   0      786.50      784.29     33.68 o
  -1   5   0       41.88       41.90      2.36 o
   0   5   0        3.64        4.56      0.57 o
   1   5   0      339.49      342.77     13.25 o
   2   5   0       39.94       39.19      1.28 o
   3   5   0      521.34      537.28      9.37 o
   4   5   0     1142.93     1259.47     23.84 o
   5   5   0        8.34        8.36      1.65 o
   6   5   0       60.65       51.67      2.84 o
   7   5   0        6.15        4.73      1.50 o
   8   5   0        4.77        4.91      3.20 o
  -6   6   0        7.32        4.77      2.60 o
  -5   6   0       89.34       86.19      5.25 o
  -4   6   0        0.42       -0.62      1.21 o
  -3   6   0       20.92       19.51      2.63 o
  -2   6   0      223.65      212.76      6.72 o
  -1   6   0       39.26       34.92      1.43 o
   0   6   0        0.01        1.04      0.62 o
   1   6   0        0.78        0.44      0.53 o
   2   6   0        8.25        8.15      0.83 o
   3   6   0      206.39      209.39      4.03 o
   4   6   0        5.88        4.48      1.29 o
   5   6   0      202.81      203.91      6.26 o
   6   6   0       26.39       23.66      2.31 o
   7   6   0        9.92        9.76      1.38 o
   8   6   0        8.74        5.57      3.10 o
  -5   7   0        0.10        0.26      1.34 o
  -4   7   0       52.20       42.18      4.93 o
  -3   7   0       54.55       54.22      5.78 o
  -2   7   0      167.55      137.08     13.33 o
  -1   7   0        0.20       -0.05      0.75 o
   0   7   0       20.61       21.51      2.61 o
   1   7   0        0.49        0.68      0.49 o
   2   7   0      363.52      358.53     10.98 o
   3   7   0       71.87       63.76      2.68 o
   4   7   0        7.57        8.25      1.63 o
   5   7   0       27.87       30.05      2.62 o
   6   7   0       10.08        7.58      1.64 o
   7   7   0       72.76       70.41      2.97 o
   8   7   0       20.70       24.03      3.38 o
  -4   8   0        0.40       -0.43      0.83 o
  -3   8   0       21.35       16.60      2.97 o
  -2   8   0      350.64      371.68     31.44 o
  -1   8   0        1.75        1.41      1.08 o
   0   8   0      416.79      441.05     14.54 o
   1   8   0        0.01        0.58      1.08 o
   2   8   0       18.86       21.43      2.22 o
   3   8   0       43.23       45.10      3.03 o
   4   8   0      125.98      124.66      6.29 o
   5   8   0       47.21       47.78      2.95 o
   6   8   0        0.00        0.31      0.74 o
   7   8   0        4.99        2.62      0.87 o
  -4   9   0        2.29       -0.05      1.79 o
  -3   9   0        1.82        0.95      2.64 o
  -2   9   0        0.96        1.95      2.14 o
  -1   9   0       39.78       43.18      5.11 o
   0   9   0      539.38      568.00     28.90 o
   1   9   0       17.04       14.57      1.93 o
   2   9   0      530.13      541.03     32.43 o
   3   9   0       47.88       45.36      3.57 o
   4   9   0       93.87       95.20      4.37 o
   5   9   0       16.49       16.59      1.85 o
   6   9   0       21.84       21.20      2.56 o
   7   9   0       17.61       12.85      3.78 o
  -2  10   0        0.13        0.06      1.21 o
  -1  10   0       11.57       14.72      3.20 o
   0  10   0       34.55       39.01      4.17 o
   1  10   0       21.82       21.60      2.46 o
   2  10   0        2.04        3.31      1.05 o
   3  10   0       49.57       52.57      3.46 o
   4  10   0        5.01        4.81      1.18 o
   5  10   0       77.04       70.82      5.58 o
   6  10   0        2.67        1.66      0.89 o
  -1  11   0       78.17       94.51      6.21 o
   0  11   0       47.66       55.66      7.04 o
   1  11   0        4.67        2.52      1.74 o
   2  11   0      321.07      367.93     17.87 o
   3  11   0        0.10        0.60      1.41 o
   4  11   0       36.33       29.31      4.76 o
   5  11   0        6.49        3.44      1.02 o
   1  12   0       21.42       13.92      6.92 o
   2  12   0       59.11       62.83     11.28 o
   3  12   0       62.54       63.37      4.07 o
   4  12   0       98.62      125.36      9.01 o
  -3 -12   1       19.59       20.45      3.72 o
  -2 -12   1        4.02        2.78      1.18 o
  -1 -12   1        2.46        1.34      1.82 o
  -5 -11   1        4.30        2.80      1.53 o
  -4 -11   1        8.44        5.48      2.18 o
  -3 -11   1       33.95       30.73      3.49 o
  -2 -11   1      114.14      126.30      6.42 o
  -1 -11   1       17.45       14.64      1.77 o
   0 -11   1       62.63       68.39      8.41 o
   1 -11   1        2.88        1.99      1.55 o
  -6 -10   1       26.30       23.81      2.38 o
  -5 -10   1        1.58        0.42      0.63 o
  -4 -10   1        9.64        8.01      1.24 o
  -3 -10   1       74.68       86.42      4.89 o
  -2 -10   1        0.52        1.13      1.22 o
  -1 -10   1       87.93       96.39      7.24 o
   0 -10   1       46.97       50.98      3.61 o
   1 -10   1       45.79       49.43      4.14 o
   2 -10   1       29.83       33.07      3.39 o
  -7  -9   1       22.96       20.00      3.96 o
  -6  -9   1        0.94        0.84      0.95 o
  -5  -9   1        5.64        5.22      1.33 o
  -4  -9   1       37.57       34.45      2.46 o
  -3  -9   1       29.17       28.77      3.00 o
  -2  -9   1       86.67       78.92      8.49 o
  -1  -9   1      154.28      153.35      6.54 o
   0  -9   1      189.09      198.99     13.34 o
   1  -9   1       47.91       43.71      3.50 o
   2  -9   1       12.42       14.90      2.85 o
   3  -9   1        3.11        3.77      1.99 o
  -7  -8   1        2.28        1.62      1.19 o
  -6  -8   1        7.49        6.85      1.41 o
  -5  -8   1       66.55       63.56      2.90 o
  -4  -8   1       34.66       30.90      2.71 o
  -3  -8   1        3.27        3.63      1.36 o
  -2  -8   1        0.02        0.52      0.74 o
  -1  -8   1       10.17        9.49      1.70 o
   0  -8   1      466.92      487.49     15.20 o
   1  -8   1      120.63      116.17      7.58 o
   2  -8   1      801.99      865.28    118.85 o
   3  -8   1       17.23       14.27      2.69 o
   4  -8   1        0.00        0.12      0.62 o
  -8  -7   1        6.37        3.06      2.68 o
  -7  -7   1        3.83        5.42      1.63 o
  -6  -7   1        3.19        2.54      1.01 o
  -5  -7   1        3.04        3.48      1.28 o
  -4  -7   1      125.69      124.90      4.56 o
  -3  -7   1      115.66      111.39      3.67 o
  -2  -7   1       52.95       52.77      2.31 o
  -1  -7   1      396.29      398.66     13.26 o
   0  -7   1        1.15        1.25      0.85 o
   1  -7   1      301.75      299.27      8.88 o
   2  -7   1      185.35      161.64     12.22 o
   3  -7   1       55.48       41.67      9.23 o
   4  -7   1       26.98       23.19      4.58 o
   5  -7   1       21.69       17.65      7.11 o
  -8  -6   1        0.31        0.84      2.07 o
  -7  -6   1       86.47       80.85      3.96 o
  -6  -6   1       12.02       11.83      1.54 o
  -5  -6   1       27.38       27.31      2.22 o
  -4  -6   1        0.18       -0.18      0.78 o
  -3  -6   1      148.36      134.32      3.16 o
  -2  -6   1      182.35      196.38      4.92 o
  -1  -6   1        6.56        8.21      0.69 o
   0  -6   1        1.95        2.21      0.90 o
   1  -6   1      134.44      127.61      3.21 o
   2  -6   1      356.00      333.62      9.88 o
   3  -6   1      160.70      148.23      6.74 o
   4  -6   1      250.11      250.89     34.61 o
   5  -6   1        1.96        1.57      1.97 o
   6  -6   1       22.16       23.15      4.32 o
  -8  -5   1        7.50        6.66      3.57 o
  -7  -5   1       45.88       51.18      3.27 o
  -6  -5   1      224.06      225.58      6.73 o
  -5  -5   1       13.15       11.64      1.77 o
  -4  -5   1      523.62      563.61     11.52 o
  -3  -5   1       12.03       11.33      1.24 o
  -2  -5   1     1514.67     1585.33     28.50 o
  -1  -5   1      504.89      512.99     12.33 o
   0  -5   1      854.70      916.59     15.22 o
   1  -5   1       70.20       63.99      1.50 o
   2  -5   1      292.54      281.09      5.29 o
   3  -5   1      101.93       89.95      8.65 o
   4  -5   1      469.94      484.71     75.82 o
   5  -5   1       59.92       54.21      4.53 o
   6  -5   1       45.35       42.44      5.52 o
  -8  -4   1       12.50       15.34      4.60 o
  -7  -4   1       37.62       38.78      1.96 o
  -6  -4   1       62.48       64.46      2.99 o
  -5  -4   1        9.12        6.68      1.44 o
  -4  -4   1       25.39       23.42      1.52 o
  -3  -4   1        0.01        0.54      0.68 o
  -2  -4   1      404.10      407.63      7.16 o
  -1  -4   1      506.77      452.42      7.08 o
   0  -4   1      668.64      651.14     10.27 o
   1  -4   1       48.08       57.35      1.64 o
   2  -4   1     1182.07     1267.08     26.01 o
   3  -4   1        6.75        8.17      0.97 o
   4  -4   1       99.76       84.99     10.18 o
   5  -4   1        5.05        5.67      2.31 o
   6  -4   1       11.17       16.00      2.73 o
   7  -4   1        4.06        3.17      1.94 o
  -8  -3   1        8.11        7.64      4.00 o
  -7  -3   1      169.28      185.04     10.35 o
  -6  -3   1       68.49       65.62      3.26 o
  -5  -3   1      107.23      110.26      3.55 o
  -4  -3   1      139.36      132.16      2.60 o
  -3  -3   1      543.59      525.26      8.76 o
  -2  -3   1      129.16      132.01      2.88 o
  -1  -3   1     5910.65     5725.60    126.05 o
   0  -3   1        0.99        1.95      0.56 o
   1  -3   1      902.04      853.15     13.60 o
   2  -3   1        0.02        0.24      0.62 o
   3  -3   1       13.65       14.45      1.02 o
   4  -3   1      153.13      147.77     12.54 o
   5  -3   1       96.12       90.95     10.79 o
   6  -3   1      286.02      296.77     39.14 o
   7  -3   1        2.53        1.49      1.48 o
  -8  -2   1        6.15        7.42      3.86 o
  -7  -2   1       25.43       24.43      3.25 o
  -6  -2   1        4.37        4.28      1.14 o
  -5  -2   1       19.19       15.71      1.08 o
  -4  -2   1      638.85      656.74     11.27 o
  -3  -2   1      422.47      405.95      6.81 o
  -2  -2   1      242.63      227.21      3.82 o
  -1  -2   1     7917.72     8116.36    207.35 o
   0  -2   1      986.65      845.58     20.41 o
   1  -2   1       42.85       46.32      1.65 o
   2  -2   1     1222.14     1216.02     20.32 o
   3  -2   1      584.30      603.06     10.34 o
   4  -2   1       73.39       73.28      2.42 o
   5  -2   1       20.54       22.81      2.28 o
   6  -2   1        9.82       15.67      2.43 o
   7  -2   1        3.94        4.24      5.75 o
  -8  -1   1        0.29        0.43      4.43 o
  -7  -1   1        7.54        9.99      1.96 o
  -6  -1   1       52.24       53.78      2.86 o
  -5  -1   1       25.26       27.09      1.58 o
  -4  -1   1      180.46      178.82      3.51 o
  -3  -1   1      453.84      515.39     10.04 o
  -2  -1   1      231.82      201.43      4.13 o
  -1  -1   1      464.33      411.39      6.04 o
   0  -1   1        2.82        3.11      0.60 o
   1  -1   1     2106.00     1877.20     34.78 o
   2  -1   1     1213.70     1135.57     17.57 o
   3  -1   1      259.13      291.85      5.22 o
   4  -1   1      781.16      835.14     16.17 o
   5  -1   1        2.02        0.95      0.96 o
   6  -1   1        0.09       -0.18      1.04 o
   7  -1   1       14.40       13.76      3.57 o
   8  -1   1       21.48       26.02      2.58 o
  -8   0   1       33.43       17.70      8.88 o
  -7   0   1       98.98       88.10      5.73 o
  -6   0   1      116.26      117.41      7.01 o
  -5   0   1      258.83      265.76      7.54 o
  -4   0   1      727.38      765.23     13.25 o
  -3   0   1     3021.27     2983.40     62.58 o
  -2   0   1     3656.99     3554.04     72.10 o
  -1   0   1     1279.59     1181.31     17.88 o
   0   0   1      794.66      733.92      7.43 o
   1   0   1      343.48      311.19      4.58 o
   2   0   1      144.64      150.47      2.89 o
   3   0   1     2366.87     2265.21     42.10 o
   4   0   1     1399.12     1470.65     28.67 o
   5   0   1      273.37      279.74      7.52 o
   6   0   1       61.47       63.40      3.15 o
   7   0   1       12.72        7.61      1.98 o
   8   0   1        0.25        1.16      8.47 o
  -8   1   1        2.02        2.28      2.50 o
  -7   1   1       76.82       71.26     12.92 o
  -6   1   1        3.79        5.12      1.59 o
  -5   1   1       70.83       64.37      4.05 o
  -4   1   1       68.62       67.83      2.07 o
  -3   1   1     1283.66     1301.84     22.86 o
  -2   1   1        6.70        5.70      0.74 o
  -1   1   1       42.93       47.01      2.09 o
   0   1   1     2744.70     2486.07     44.71 o
   1   1   1     1170.01     1018.09     15.91 o
   2   1   1    14731.76    16841.99    477.41 o
   3   1   1      372.46      379.43      7.62 o
   4   1   1     1372.95     1415.25     27.19 o
   5   1   1      749.84      797.02     18.69 o
   6   1   1        9.62        8.38      1.86 o
   7   1   1       24.76       22.14      5.14 o
   8   1   1       26.47       22.48      3.12 o
  -7   2   1        1.21        0.97      2.09 o
  -6   2   1      106.94      120.49     22.52 o
  -5   2   1       55.73       59.13      3.47 o
  -4   2   1       12.94       14.96      1.47 o
  -3   2   1      490.53      558.87      9.55 o
  -2   2   1        4.64        3.68      0.71 o
  -1   2   1       12.00        8.76      0.84 o
   0   2   1     1847.70     1508.78     31.80 o
   1   2   1     5538.82     5186.43    123.82 o
   2   2   1     7334.19     7525.61    175.64 o
   3   2   1     1078.51      998.37     17.66 o
   4   2   1      648.96      693.87     12.20 o
   5   2   1        2.58        2.21      0.72 o
   6   2   1       47.65       41.36      2.40 o
   7   2   1        0.15       -0.11      1.17 o
   8   2   1        0.01       -0.51      3.16 o
  -7   3   1        7.75        8.21      5.06 o
  -6   3   1       75.66       75.77     10.37 o
  -5   3   1       13.77       15.34      4.07 o
  -4   3   1       10.40       10.89      2.19 o
  -3   3   1        1.69        1.27      0.47 o
  -2   3   1       28.68       24.56      1.32 o
  -1   3   1      889.18      825.18     15.08 o
   0   3   1       55.30       54.78      1.36 o
   1   3   1     2386.53     2144.65     37.74 o
   2   3   1     6549.32     6451.45    138.51 o
   3   3   1      694.04      718.77     11.63 o
   4   3   1     3684.74     3788.77     86.99 o
   5   3   1       15.70       14.46      1.14 o
   6   3   1       18.94       20.65      2.06 o
   7   3   1       38.87       37.84      3.02 o
   8   3   1        1.58        0.43      1.07 o
  -7   4   1        2.93        1.26      1.07 o
  -6   4   1        5.32        9.50      2.38 o
  -5   4   1        0.00        0.51      1.69 o
  -4   4   1       66.58       64.00     14.39 o
  -3   4   1      162.44      151.26     10.99 o
  -2   4   1       27.27       25.64      1.29 o
  -1   4   1      734.70      684.85     13.76 o
   0   4   1      909.83      871.31     13.61 o
   1   4   1      136.64      124.26      3.40 o
   2   4   1        0.52        0.42      0.36 o
   3   4   1       56.41       61.01      1.53 o
   4   4   1     1058.03     1125.94     19.80 o
   5   4   1        0.00        0.05      0.69 o
   6   4   1      268.67      283.86      8.03 o
   7   4   1       16.13       12.98      1.50 o
   8   4   1        0.38        0.30      0.98 o
  -6   5   1        0.78        0.82      1.21 o
  -5   5   1        1.96        1.45      1.92 o
  -4   5   1        7.54        8.99     10.37 o
  -3   5   1      127.13      116.07      5.59 o
  -2   5   1       62.41       59.02      1.98 o
  -1   5   1        8.56        9.00      1.12 o
   0   5   1       86.19       85.31      2.08 o
   1   5   1        0.07        0.65      0.92 o
   2   5   1       54.97       56.14      1.54 o
   3   5   1      119.63      108.73      2.94 o
   4   5   1      947.98     1020.26     18.51 o
   5   5   1        0.51        1.36      0.99 o
   6   5   1      245.65      238.89      7.09 o
   7   5   1      393.38      418.05     11.76 o
   8   5   1        4.30        0.91      0.86 o
  -6   6   1       22.18       24.48      6.67 o
  -5   6   1        8.73        9.56      2.36 o
  -4   6   1      120.87      126.27      6.68 o
  -3   6   1        8.12        9.98      2.27 o
  -2   6   1       44.73       47.54      3.63 o
  -1   6   1       48.97       49.59      1.71 o
   0   6   1        0.38        0.04      0.41 o
   1   6   1      748.32      833.62     13.93 o
   2   6   1        3.20        3.44      0.61 o
   3   6   1      617.36      638.33     12.80 o
   4   6   1      777.24      796.68     20.24 o
   5   6   1        0.76        2.02      1.32 o
   6   6   1      923.73      959.41     26.56 o
   7   6   1       74.80       67.92      3.19 o
   8   6   1      226.88      225.97     19.44 o
  -5   7   1       15.79       17.01      3.93 o
  -4   7   1      228.05      244.18     12.96 o
  -3   7   1      146.71      163.72      7.77 o
  -2   7   1      246.02      248.54     15.59 o
  -1   7   1       42.94       38.89      2.54 o
   0   7   1      228.04      232.44      6.40 o
   1   7   1      679.35      757.84     19.19 o
   2   7   1      533.65      528.42     33.72 o
   3   7   1       16.81       14.46      1.84 o
   4   7   1       85.51       86.30      3.64 o
   5   7   1       20.40       18.88      2.51 o
   6   7   1       67.35       64.48      3.22 o
   7   7   1        6.32        7.01      1.65 o
   8   7   1       26.37       20.16      3.21 o
  -4   8   1       10.74       11.20      2.34 o
  -3   8   1      188.97      198.80     14.88 o
  -2   8   1        3.06        2.65      1.37 o
  -1   8   1      381.24      419.74     20.68 o
   0   8   1      330.22      348.66     11.26 o
   1   8   1      244.37      248.20      7.49 o
   2   8   1      165.93      155.23     13.30 o
   3   8   1       10.38        9.78      1.76 o
   4   8   1       20.26       19.08      3.19 o
   5   8   1       14.61       13.66      1.85 o
   6   8   1       60.02       58.33      3.84 o
   7   8   1        1.25        0.92      1.04 o
   8   8   1       54.45       53.10      5.84 o
  -4   9   1        0.03       -0.07      1.09 o
  -3   9   1       53.48       75.74      5.81 o
  -2   9   1        1.48        0.71      1.32 o
  -1   9   1      137.15      160.29      8.26 o
   0   9   1        0.01       -0.26      1.31 o
   1   9   1        2.32        0.90      0.99 o
   2   9   1        2.63        3.01      1.76 o
   3   9   1       11.69       11.92      1.68 o
   4   9   1       28.37       28.48      2.41 o
   5   9   1        4.92        4.78      1.78 o
   6   9   1        0.45        0.43      1.22 o
   7   9   1       21.44       21.40      2.11 o
  -2  10   1       54.70       75.77      5.61 o
  -1  10   1       22.78       25.92      3.55 o
   0  10   1        5.04        2.06      1.35 o
   1  10   1        0.22        0.49      0.94 o
   2  10   1       54.55       54.95      3.06 o
   3  10   1       12.11       13.21      2.05 o
   4  10   1        1.66        2.87      1.37 o
   5  10   1       23.50       26.32      2.90 o
   6  10   1        1.90        1.82      1.44 o
  -1  11   1      194.35      274.08     18.71 o
   0  11   1        0.00        0.17      1.10 o
   1  11   1       40.62       47.46      7.71 o
   2  11   1       85.61       73.87      9.34 o
   3  11   1        0.93        0.97      1.06 o
   4  11   1       81.60       85.64      9.96 o
   5  11   1        0.25        0.51      0.99 o
   1  12   1       59.54       89.92     14.62 o
   2  12   1        1.00        0.23      1.88 o
   3  12   1       19.35       20.51      2.33 o
   4  12   1        4.85        2.15      1.36 o
  -3 -12   2        0.11        0.15      1.51 o
  -2 -12   2        2.83        1.34      1.48 o
  -5 -11   2       23.81       20.85      5.39 o
  -4 -11   2        6.93        4.06      1.82 o
  -3 -11   2       14.72        9.62      2.02 o
  -2 -11   2        0.66        1.31      1.45 o
  -1 -11   2        0.68        1.39      1.15 o
   0 -11   2        8.45        5.27      1.92 o
   1 -11   2       62.94       75.68      6.72 o
  -6 -10   2        0.06        0.41      1.03 o
  -5 -10   2       11.20       10.06      2.30 o
  -4 -10   2        0.69        0.46      0.84 o
  -3 -10   2       86.57       84.67      7.60 o
  -2 -10   2       34.05       26.79      3.19 o
  -1 -10   2       62.00       60.54      4.28 o
   0 -10   2        2.02        1.40      1.52 o
   1 -10   2       82.14       82.94      7.30 o
   2 -10   2        4.39        1.28      1.72 o
  -7  -9   2       45.20       43.67      3.54 o
  -6  -9   2        2.50        1.82      1.04 o
  -5  -9   2       35.61       33.41      3.35 o
  -4  -9   2        7.15        5.44      1.48 o
  -3  -9   2       14.17        9.07      1.89 o
  -2  -9   2        1.83        1.37      1.26 o
  -1  -9   2       48.11       53.85      3.99 o
   0  -9   2       11.06       11.13      2.09 o
   1  -9   2       53.34       56.66      3.53 o
   2  -9   2        0.20       -0.12      1.22 o
   3  -9   2        3.98        2.22      1.57 o
  -7  -8   2        1.73        0.85      1.04 o
  -6  -8   2        3.33        3.77      1.40 o
  -5  -8   2       83.29       82.65      4.12 o
  -4  -8   2        2.46        1.89      0.90 o
  -3  -8   2        1.31        0.23      0.90 o
  -2  -8   2        8.63        9.75      1.66 o
  -1  -8   2       22.54       21.09      2.66 o
   0  -8   2        5.80        7.12      2.02 o
   1  -8   2        0.62        0.46      1.55 o
   2  -8   2       28.09       27.01      3.16 o
   3  -8   2       24.95       22.86      3.10 o
   4  -8   2       11.05        5.39      1.46 o
  -8  -7   2       27.40       36.61      5.63 o
  -7  -7   2       41.89       43.71      2.94 o
  -6  -7   2        7.33        8.12      1.71 o
  -5  -7   2       17.54       18.16      2.01 o
  -4  -7   2       60.55       55.49      3.06 o
  -3  -7   2       26.16       22.68      1.87 o
  -2  -7   2      113.88      113.32      3.19 o
  -1  -7   2      587.51      571.85     21.50 o
   0  -7   2        7.60        6.57      2.02 o
   1  -7   2      674.17      694.94     22.22 o
   2  -7   2       95.55      108.02      6.12 o
   3  -7   2      263.21      253.96     96.43 o
   4  -7   2       43.71       41.06     10.69 o
   5  -7   2       57.09       51.13      5.66 o
  -8  -6   2       28.50       35.69      3.75 o
  -7  -6   2       83.65       89.77      3.89 o
  -6  -6   2      107.70      104.53      6.59 o
  -5  -6   2       71.61       73.42      3.15 o
  -4  -6   2       51.68       47.27      2.42 o
  -3  -6   2      451.49      478.46      9.90 o
  -2  -6   2        7.47        8.40      0.81 o
  -1  -6   2        7.93        8.43      0.75 o
   0  -6   2       20.76       22.59      1.26 o
   1  -6   2       10.95       11.28      0.85 o
   2  -6   2       78.11       73.97      4.91 o
   3  -6   2      134.07      127.06      6.63 o
   4  -6   2       63.32       62.68      9.23 o
   5  -6   2        0.01        0.50      1.51 o
   6  -6   2        5.76        4.44      1.84 o
  -8  -5   2       28.22       39.59     10.33 o
  -7  -5   2       19.88       18.98      2.12 o
  -6  -5   2       37.45       43.13      2.97 o
  -5  -5   2       49.73       47.68      2.56 o
  -4  -5   2        0.93        1.32      0.93 o
  -3  -5   2       25.71       30.09      1.50 o
  -2  -5   2      502.66      549.93      8.87 o
  -1  -5   2        0.02        0.99      0.57 o
   0  -5   2      395.99      429.20      6.20 o
   1  -5   2      448.63      475.19      7.43 o
   2  -5   2      276.12      288.37      5.72 o
   3  -5   2      632.79      618.55     17.77 o
   4  -5   2      371.84      354.98     20.90 o
   5  -5   2      565.82      581.85     36.64 o
   6  -5   2       58.28       55.05      6.11 o
  -8  -4   2       18.00       19.75      7.36 o
  -7  -4   2        0.18        0.36      1.49 o
  -6  -4   2        0.38        0.51      0.98 o
  -5  -4   2       10.19        9.94      1.28 o
  -4  -4   2       14.84       12.87      1.06 o
  -3  -4   2        7.37        6.85      0.95 o
  -2  -4   2      232.05      246.26      4.78 o
  -1  -4   2     4014.54     3952.82     85.76 o
   0  -4   2      306.07      306.84      6.96 o
   1  -4   2     1444.24     1429.99     23.71 o
   2  -4   2      116.02      112.13      3.03 o
   3  -4   2      142.09      138.28      4.40 o
   4  -4   2       43.90       46.28      3.62 o
   5  -4   2      226.98      238.85     31.23 o
   6  -4   2       42.47       61.02      7.04 o
   7  -4   2       34.48       34.28      5.12 o
  -8  -3   2        9.49       11.57      4.29 o
  -7  -3   2        1.99        2.38      1.97 o
  -6  -3   2       11.57        8.48      1.47 o
  -5  -3   2       22.37       24.63      1.61 o
  -4  -3   2      291.25      299.80      5.97 o
  -3  -3   2      341.45      328.06      5.78 o
  -2  -3   2      134.80      124.28      2.54 o
  -1  -3   2     6624.38     6496.69    154.66 o
   0  -3   2      157.05      145.89      3.32 o
   1  -3   2       77.53       72.23      2.05 o
   2  -3   2       45.21       45.42      3.59 o
   3  -3   2      129.85      138.92      4.16 o
   4  -3   2       21.25       21.15      1.81 o
   5  -3   2      115.99      121.66      8.43 o
   6  -3   2      114.78      120.59      7.96 o
   7  -3   2       38.59       41.50      4.45 o
  -8  -2   2       16.76       21.04      5.20 o
  -7  -2   2       79.85       96.65      7.10 o
  -6  -2   2       97.91      102.36      4.62 o
  -5  -2   2       30.48       31.66      1.79 o
  -4  -2   2      500.35      523.94      8.52 o
  -3  -2   2        6.50        7.26      0.80 o
  -2  -2   2      123.63      120.49      1.94 o
  -1  -2   2     1512.26     1326.28     23.61 o
   0  -2   2     1052.66      843.86     14.98 o
   1  -2   2        7.31        9.73      0.97 o
   2  -2   2       31.79       26.87      1.02 o
   3  -2   2      330.89      349.16      6.24 o
   4  -2   2       21.02       22.83      1.63 o
   5  -2   2      114.80      110.07      8.09 o
   6  -2   2      136.99      157.04     17.93 o
   7  -2   2      153.38      167.25      8.08 o
  -8  -1   2        0.35        0.06      1.79 o
  -7  -1   2       13.56       21.62      5.33 o
  -6  -1   2        3.25        3.87      1.51 o
  -5  -1   2       46.75       53.61      2.50 o
  -4  -1   2       70.81       77.02      1.97 o
  -3  -1   2        9.32       11.98      1.02 o
  -2  -1   2      427.04      416.54      5.80 o
  -1  -1   2     1209.98     1041.68     17.70 o
   0  -1   2      114.57      108.07      2.29 o
   1  -1   2      729.20      640.19     13.19 o
   2  -1   2      527.49      492.38      6.79 o
   3  -1   2      800.48      842.48     13.97 o
   4  -1   2      193.87      194.18      4.40 o
   5  -1   2       32.36       30.88      2.80 o
   6  -1   2       26.33       26.67      2.15 o
   7  -1   2       75.78       80.49     10.08 o
   8  -1   2       51.12       52.65      7.34 o
  -8   0   2        8.18       -0.28     74.44 o
  -7   0   2       22.01       20.77      4.26 o
  -6   0   2        0.08        0.31      0.84 o
  -5   0   2      284.10      314.51      8.50 o
  -4   0   2      208.63      231.35      4.38 o
  -3   0   2     1191.01     1207.18     19.52 o
  -2   0   2        7.93        6.28      0.59 o
  -1   0   2      537.37      507.07      8.96 o
   0   0   2      769.96      685.41      8.27 o
   1   0   2      644.42      530.75     10.43 o
   2   0   2      462.05      449.07      6.43 o
   3   0   2      790.38      778.55     11.86 o
   4   0   2        0.13        1.17      0.66 o
   5   0   2      620.87      648.92     16.92 o
   6   0   2        0.36        1.27      1.19 o
   7   0   2      163.05      162.03     16.85 o
   8   0   2       39.90       45.02      7.46 o
  -8   1   2        7.98       12.98     10.72 o
  -7   1   2        0.00        0.20      0.68 o
  -6   1   2        1.15        0.35      0.92 o
  -5   1   2       80.03       90.61      3.75 o
  -4   1   2       57.72       64.06      2.65 o
  -3   1   2      124.15      121.32      2.04 o
  -2   1   2       12.90       15.93      0.67 o
  -1   1   2        0.06        1.03      0.46 o
   0   1   2     1499.74     1388.83     23.07 o
   1   1   2       38.57       40.65      2.54 o
   2   1   2     7512.88     7634.25    190.40 o
   3   1   2      703.30      733.66     11.43 o
   4   1   2     3707.52     3686.81     83.65 o
   5   1   2       36.23       31.50      1.72 o
   6   1   2      700.30      727.12     20.43 o
   7   1   2        2.32        2.33      1.08 o
   8   1   2       94.57       88.65     14.18 o
  -7   2   2       28.84       22.90      6.97 o
  -6   2   2       67.46       54.16      4.95 o
  -5   2   2       20.17       19.21      2.62 o
  -4   2   2       72.59       75.33      3.55 o
  -3   2   2      194.78      204.15      3.70 o
  -2   2   2      377.06      423.95      6.98 o
  -1   2   2       68.28       55.20      1.08 o
   0   2   2       79.88       78.53      3.99 o
   1   2   2       40.61       35.23      2.02 o
   2   2   2      144.33      145.87      2.88 o
   3   2   2       64.19       49.68      2.04 o
   4   2   2       67.76       60.51      2.26 o
   5   2   2        1.24        1.75      0.89 o
   6   2   2      288.39      289.52      9.40 o
   7   2   2       40.35       35.50      3.03 o
   8   2   2        3.12        2.17      1.69 o
  -7   3   2       92.47       74.24     21.72 o
  -6   3   2      206.82      187.52     25.04 o
  -5   3   2       81.27       78.84      6.49 o
  -4   3   2      268.80      265.57     10.75 o
  -3   3   2        3.21        4.37      0.95 o
  -2   3   2      927.96      928.38     15.79 o
  -1   3   2       90.60       73.72      2.83 o
   0   3   2     1543.61     1319.20     24.74 o
   1   3   2     2198.73     1936.08     32.02 o
   2   3   2       30.22       22.27      1.04 o
   3   3   2        6.31        8.33      0.63 o
   4   3   2      248.95      250.70      4.69 o
   5   3   2       38.15       32.98      1.59 o
   6   3   2      101.16       96.02      3.22 o
   7   3   2       88.03       98.58      4.94 o
   8   3   2        0.36       -0.38      2.24 o
  -7   4   2        8.78        7.13      3.25 o
  -6   4   2       15.53       12.58      4.79 o
  -5   4   2       43.10       47.15      4.99 o
  -4   4   2        3.82        4.70      2.75 o
  -3   4   2       28.67       24.48      2.57 o
  -2   4   2      303.87      288.87     13.84 o
  -1   4   2      490.23      460.51     17.29 o
   0   4   2      397.82      423.74      6.78 o
   1   4   2       82.44       85.14      2.12 o
   2   4   2        3.16        4.25      0.70 o
   3   4   2        5.87        5.62      0.60 o
   4   4   2      133.32      139.66      2.92 o
   5   4   2      339.89      342.57      8.77 o
   6   4   2       12.99       13.06      1.76 o
   7   4   2      227.53      234.60      8.48 o
   8   4   2        5.70        1.84      1.87 o
  -6   5   2        7.53        3.77      2.85 o
  -5   5   2       10.00       11.08      3.58 o
  -4   5   2       43.17       36.46      6.84 o
  -3   5   2       77.28       67.68      5.78 o
  -2   5   2      124.02      125.41      4.09 o
  -1   5   2       41.70       47.39      1.57 o
   0   5   2      314.30      343.64      7.15 o
   1   5   2       27.57       26.07      1.32 o
   2   5   2       16.74       18.20      0.96 o
   3   5   2       17.33       16.05      0.65 o
   4   5   2       26.27       23.95      1.40 o
   5   5   2      154.08      149.59      5.29 o
   6   5   2       84.11       82.30      3.63 o
   7   5   2        3.77        4.45      1.52 o
   8   5   2        0.63        0.15      0.83 o
  -6   6   2        9.16        2.50      2.10 o
  -5   6   2       35.50       36.50      3.67 o
  -4   6   2        5.49        4.34      1.22 o
  -3   6   2       48.09       54.56      8.54 o
  -2   6   2       54.60       55.50      3.57 o
  -1   6   2        1.27        0.97      0.57 o
   0   6   2       21.30       23.21      1.17 o
   1   6   2       12.97       15.30      0.99 o
   2   6   2        4.09        4.99      0.80 o
   3   6   2      278.39      272.89      5.09 o
   4   6   2      291.32      286.25      6.64 o
   5   6   2        5.03        5.59      1.33 o
   6   6   2      172.54      168.79      7.98 o
   7   6   2       71.62       76.20      4.65 o
   8   6   2        2.34        0.84      1.58 o
  -5   7   2       78.31       85.97      6.59 o
  -4   7   2       23.99       24.01      3.61 o
  -3   7   2      256.03      269.56     13.09 o
  -2   7   2      218.92      249.81     11.38 o
  -1   7   2      328.95      333.39     17.54 o
   0   7   2       26.93       25.66      1.25 o
   1   7   2      993.54     1038.20     26.78 o
   2   7   2       32.23       28.20      1.60 o
   3   7   2      141.55      130.63      4.56 o
   4   7   2       84.81       88.10      3.90 o
   5   7   2        3.27        3.63      1.69 o
   6   7   2       59.27       51.36      3.85 o
   7   7   2        3.65        3.69      1.59 o
   8   7   2      125.92      116.87      4.68 o
  -4   8   2      187.90      213.58     16.22 o
  -3   8   2        6.83        2.03      1.46 o
  -2   8   2     1296.99     1422.59    114.97 o
  -1   8   2        0.67        1.93      1.81 o
   0   8   2      429.38      475.91     18.36 o
   1   8   2        0.90        1.71      1.16 o
   2   8   2      150.99      129.79      9.99 o
   3   8   2        7.69        6.70      1.43 o
   4   8   2       43.56       44.33      3.96 o
   5   8   2       16.59       20.76      3.06 o
   6   8   2        7.47        7.28      2.01 o
   7   8   2        1.67        0.65      1.15 o
   8   8   2       13.57       11.14      4.68 o
  -4   9   2        0.44        0.14      1.39 o
  -3   9   2       36.43       36.84      5.40 o
  -2   9   2       36.00       36.69      3.80 o
  -1   9   2       90.90       91.91      4.91 o
   0   9   2       31.58       35.82      3.87 o
   1   9   2       34.90       33.91      2.47 o
   2   9   2       37.13       38.35      2.56 o
   3   9   2        8.56        6.35      1.96 o
   4   9   2        0.29        0.49      1.25 o
   5   9   2       14.72       15.04      2.54 o
   6   9   2       18.51       18.02      3.15 o
   7   9   2        2.55        1.99      1.33 o
  -2  10   2       78.48       84.79      9.55 o
  -1  10   2        1.38        0.18      0.82 o
   0  10   2        0.64        0.58      1.06 o
   1  10   2        2.73        1.54      1.16 o
   2  10   2        5.64        4.50      1.55 o
   3  10   2       26.76       35.12      3.38 o
   4  10   2      144.53      154.03     13.77 o
   5  10   2        1.57        2.39      1.53 o
   6  10   2       43.37       45.73      3.47 o
  -1  11   2       19.61       29.01      5.72 o
   0  11   2       35.46       34.06     13.08 o
   1  11   2       40.33       41.64     10.23 o
   2  11   2        1.54        0.14      0.91 o
   3  11   2        5.48        5.32      1.79 o
   4  11   2       66.47       77.61      4.52 o
   5  11   2        1.84        0.77      1.03 o
   1  12   2        2.57        0.65      1.90 o
   2  12   2        2.44        5.98      3.55 o
   3  12   2        0.37        0.50      2.10 o
   4  12   2       16.84       17.44      5.71 o
  -5 -11   3       11.88       12.98      4.33 o
  -4 -11   3        0.07       -0.16      0.92 o
  -3 -11   3        5.76        8.62      3.31 o
  -2 -11   3       22.55       21.77      4.13 o
  -1 -11   3        5.37        4.12      1.35 o
   0 -11   3        3.16        1.85      1.19 o
   1 -11   3       21.92       23.10      2.84 o
  -6 -10   3       69.51       69.61      4.42 o
  -5 -10   3       10.19        9.54      2.45 o
  -4 -10   3      171.81      154.29     23.24 o
  -3 -10   3       18.23       12.70      3.45 o
  -2 -10   3      121.02      106.90     10.69 o
  -1 -10   3        0.20        0.05      0.84 o
   0 -10   3       56.11       54.53      3.77 o
   1 -10   3        7.70       11.12      1.72 o
   2 -10   3        7.47        1.15      2.31 o
  -7  -9   3       14.86       19.25      3.33 o
  -6  -9   3        3.99        1.74      1.40 o
  -5  -9   3        3.04        2.22      1.29 o
  -4  -9   3        9.75       11.74      2.56 o
  -3  -9   3        8.44        5.07      1.27 o
  -2  -9   3       31.10       26.42      2.46 o
  -1  -9   3       66.44       58.61      4.71 o
   0  -9   3       50.65       52.60      3.61 o
   1  -9   3       38.48       34.07      3.00 o
   2  -9   3        0.97        0.54      0.81 o
   3  -9   3       14.62       13.73      3.89 o
  -7  -8   3        0.32        0.58      1.12 o
  -6  -8   3        2.12        2.51      1.07 o
  -5  -8   3       12.69       12.93      1.64 o
  -4  -8   3       48.94       53.06      4.91 o
  -3  -8   3        4.27        4.28      1.27 o
  -2  -8   3        3.48        3.71      1.13 o
  -1  -8   3       13.34       13.94      2.23 o
   0  -8   3        3.16        3.40      2.11 o
   1  -8   3       94.99       99.14      5.97 o
   2  -8   3        9.43       10.64      2.02 o
   3  -8   3        0.00       -0.12      1.08 o
   4  -8   3       17.08       15.03      4.08 o
  -8  -7   3       21.43       15.32     37.46 o
  -7  -7   3        0.04       -0.11      0.66 o
  -6  -7   3        0.85        0.36      1.11 o
  -5  -7   3       59.57       59.93      3.59 o
  -4  -7   3       12.70       13.01      1.92 o
  -3  -7   3      152.43      154.45      4.92 o
  -2  -7   3      614.73      620.45     14.73 o
  -1  -7   3        6.28        5.46      1.20 o
   0  -7   3       14.86       15.45      2.85 o
   1  -7   3        3.50        8.09      3.10 o
   2  -7   3       22.34       23.71      2.75 o
   3  -7   3        8.62        7.58      3.67 o
   4  -7   3       20.58       16.60      3.03 o
   5  -7   3        0.78        0.03      0.85 o
  -8  -6   3        2.32        2.72      1.77 o
  -7  -6   3        2.40        3.84      1.69 o
  -6  -6   3        3.43        4.63      1.37 o
  -5  -6   3        1.42        3.02      1.41 o
  -4  -6   3        0.00       -0.13      0.72 o
  -3  -6   3      154.75      156.07      4.11 o
  -2  -6   3      129.14      119.84      2.51 o
  -1  -6   3        4.01        5.36      0.64 o
   0  -6   3        0.97        0.64      0.47 o
   1  -6   3        7.61        7.10      2.02 o
   2  -6   3       29.64       40.38      9.33 o
   3  -6   3       30.27       27.78      2.60 o
   4  -6   3        0.04       -0.21      1.02 o
   5  -6   3        5.42        6.21      2.33 o
   6  -6   3       22.43       28.59      3.58 o
  -8  -5   3        2.51        2.21      2.24 o
  -7  -5   3        4.30        4.88      1.61 o
  -6  -5   3        8.59        8.53      1.58 o
  -5  -5   3       18.71       21.31      2.31 o
  -4  -5   3      124.49      116.20      3.18 o
  -3  -5   3      174.15      186.39      3.77 o
  -2  -5   3      327.72      342.00      5.56 o
  -1  -5   3      619.76      721.13     19.98 o
   0  -5   3        0.99        1.28      0.39 o
   1  -5   3      198.87      206.10      3.31 o
   2  -5   3      136.42      143.68      4.15 o
   3  -5   3      132.64      128.74      5.16 o
   4  -5   3       39.84       35.21      3.00 o
   5  -5   3       14.55       15.15      3.24 o
   6  -5   3        2.52        4.12      2.59 o
  -8  -4   3       15.14       17.52      4.69 o
  -7  -4   3       19.53       22.76      3.47 o
  -6  -4   3        2.31        1.70      1.35 o
  -5  -4   3       21.16       22.15      2.09 o
  -4  -4   3       85.74       85.47      2.29 o
  -3  -4   3        6.72        7.12      0.89 o
  -2  -4   3       93.28       99.62      2.55 o
  -1  -4   3       28.13       26.50      1.44 o
   0  -4   3     1203.19     1229.50     21.56 o
   1  -4   3      258.13      234.00      4.04 o
   2  -4   3     1262.55     1389.64     24.62 o
   3  -4   3       28.67       29.88      2.28 o
   4  -4   3      194.47      210.90     20.88 o
   5  -4   3       30.76       29.40      2.73 o
   6  -4   3       95.21       94.59      7.01 o
   7  -4   3       14.07        9.63      3.39 o
  -8  -3   3        2.33        2.13      2.94 o
  -7  -3   3        0.00       -0.30      1.40 o
  -6  -3   3        9.10        9.12      2.46 o
  -5  -3   3       22.50       21.63      1.71 o
  -4  -3   3      581.39      594.07     11.84 o
  -3  -3   3       10.03        8.40      0.91 o
  -2  -3   3      172.04      170.46      3.19 o
  -1  -3   3      846.82      796.86     12.18 o
   0  -3   3      255.22      235.02      3.42 o
   1  -3   3        0.45        3.37      0.72 o
   2  -3   3      193.98      194.31      3.48 o
   3  -3   3      308.57      325.13      8.81 o
   4  -3   3       14.16       13.75      1.12 o
   5  -3   3      134.66      146.32     13.23 o
   6  -3   3        0.34        1.43      2.68 o
   7  -3   3      125.82      143.67      9.85 o
  -8  -2   3        2.70        3.91      3.05 o
  -7  -2   3       10.23       11.65      3.14 o
  -6  -2   3       11.39       13.97      3.09 o
  -5  -2   3       39.81       38.68      1.95 o
  -4  -2   3      415.45      434.01      7.47 o
  -3  -2   3      565.41      564.68      7.94 o
  -2  -2   3        8.67       10.17      0.53 o
  -1  -2   3       38.16       39.04      0.90 o
   0  -2   3      632.36      568.83     11.21 o
   1  -2   3       58.94       54.95      2.10 o
   2  -2   3      206.08      209.99      5.13 o
   3  -2   3       20.25       18.38      1.14 o
   4  -2   3       63.39       57.87      4.31 o
   5  -2   3       61.47       62.74      6.66 o
   6  -2   3      187.82      200.94     13.60 o
   7  -2   3      118.41      137.71     17.02 o
  -8  -1   3        0.05        0.07      2.15 o
  -7  -1   3       27.76       32.58      6.09 o
  -6  -1   3       13.82       16.85      3.00 o
  -5  -1   3      121.12      127.14      4.22 o
  -4  -1   3        5.20        3.52      0.54 o
  -3  -1   3        8.46        8.42      0.48 o
  -2  -1   3      892.94      819.21     10.83 o
  -1  -1   3       57.07       61.61      1.40 o
   0  -1   3    11452.24    12768.73    377.87 o
   1  -1   3       74.56       60.55      1.96 o
   2  -1   3      585.73      562.35      8.49 o
   3  -1   3      146.80      130.98      2.80 o
   4  -1   3        1.05        0.85      0.76 o
   5  -1   3        0.55        1.30      1.23 o
   6  -1   3       50.18       50.32      4.70 o
   7  -1   3       26.49       31.94      4.65 o
   8  -1   3        4.41        2.18      1.64 o
  -8   0   3        1.43        3.49      8.87 o
  -7   0   3       47.25       53.88      5.97 o
  -6   0   3       30.04       31.78      2.87 o
  -5   0   3       16.70       17.48      1.63 o
  -4   0   3      115.82      130.57      3.20 o
  -3   0   3      159.59      164.80      2.61 o
  -2   0   3      711.30      654.67      9.48 o
  -1   0   3        5.30        5.60      0.62 o
   0   0   3     6706.65     7086.15    166.20 o
   1   0   3     1477.94     1271.99     22.34 o
   2   0   3        0.94        0.61      0.49 o
   3   0   3      205.42      201.77      3.93 o
   4   0   3       18.89       16.99      1.31 o
   5   0   3        8.22        9.30      1.82 o
   6   0   3       17.35       16.56      2.03 o
   7   0   3        0.44        0.11      0.79 o
   8   0   3       64.54       70.18      6.70 o
  -8   1   3        2.04        4.73      8.76 o
  -7   1   3        0.00        0.11      1.14 o
  -6   1   3        1.22        0.00      1.13 o
  -5   1   3      115.42      124.19      5.28 o
  -4   1   3      264.25      290.83      7.00 o
  -3   1   3      614.95      671.46      9.68 o
  -2   1   3      927.44      876.31     13.05 o
  -1   1   3       16.97       21.99      1.12 o
   0   1   3     2879.43     2700.22     52.26 o
   1   1   3        5.60        8.45      0.93 o
   2   1   3     1282.02     1265.78     20.80 o
   3   1   3       23.39       23.72      1.04 o
   4   1   3      910.62      980.70     16.92 o
   5   1   3      206.64      192.85      5.83 o
   6   1   3     1241.63     1341.93     40.01 o
   7   1   3      150.43      141.40     16.12 o
   8   1   3      305.65      306.01     47.22 o
  -7   2   3        0.15        1.35     17.20 o
  -6   2   3        8.37        6.38      1.84 o
  -5   2   3       83.12       88.11      5.55 o
  -4   2   3       31.63       33.97      2.69 o
  -3   2   3     1102.96     1238.63     23.93 o
  -2   2   3      440.16      462.59      8.69 o
  -1   2   3      817.68      777.53     11.77 o
   0   2   3      397.70      351.92      6.83 o
   1   2   3      736.46      649.09      9.93 o
   2   2   3      767.02      691.72     10.39 o
   3   2   3        0.01        0.30      0.49 o
   4   2   3      255.57      233.54      5.00 o
   5   2   3      154.02      155.12      3.88 o
   6   2   3     1464.70     1608.99     56.47 o
   7   2   3       47.92       46.56      3.38 o
   8   2   3      102.47      102.55      6.47 o
  -7   3   3        3.82        5.29      2.65 o
  -6   3   3       20.72       19.09      5.01 o
  -5   3   3        0.02        0.18      2.77 o
  -4   3   3      366.16      401.21     14.79 o
  -3   3   3      516.84      564.86     12.47 o
  -2   3   3      804.38      951.60     18.33 o
  -1   3   3     1104.03     1049.53     18.45 o
   0   3   3       21.56       15.34      1.05 o
   1   3   3      752.48      710.48     10.02 o
   2   3   3       31.78       29.76      1.24 o
   3   3   3      688.43      695.50     10.67 o
   4   3   3       40.31       38.51      1.42 o
   5   3   3        0.02        0.08      0.48 o
   6   3   3       65.47       66.14      2.74 o
   7   3   3        0.39        0.23      1.21 o
   8   3   3       15.23       11.74      2.38 o
  -7   4   3        2.28        1.30      2.21 o
  -6   4   3       19.64       19.46      6.57 o
  -5   4   3      108.00      100.70     15.38 o
  -4   4   3        4.77        6.40      2.27 o
  -3   4   3      108.13      110.22     13.30 o
  -2   4   3      714.97      762.89     16.61 o
  -1   4   3      307.16      308.49     10.00 o
   0   4   3     1378.96     1359.47     25.12 o
   1   4   3        0.22        0.43      0.32 o
   2   4   3      112.28       99.18      2.09 o
   3   4   3        5.03        3.37      0.56 o
   4   4   3      158.73      176.48      3.17 o
   5   4   3        4.96        4.13      0.86 o
   6   4   3       39.37       39.49      3.18 o
   7   4   3        3.03        3.13      1.55 o
   8   4   3        0.30        0.15      0.83 o
  -6   5   3        0.71        0.66      0.90 o
  -5   5   3       36.97       35.41      4.66 o
  -4   5   3        0.68        2.00      2.25 o
  -3   5   3      243.14      229.27     18.63 o
  -2   5   3       44.24       44.89      3.39 o
  -1   5   3      261.98      269.21      9.23 o
   0   5   3        4.25        4.33      0.51 o
   1   5   3      435.09      446.22      7.08 o
   2   5   3        0.24        0.50      0.44 o
   3   5   3      300.00      303.15      4.41 o
   4   5   3       14.21       16.63      1.03 o
   5   5   3        0.00        0.22      1.04 o
   6   5   3        0.58        0.15      1.13 o
   7   5   3       34.78       33.37      2.91 o
   8   5   3       10.75       17.01      2.44 o
  -6   6   3        5.74        1.44      2.16 o
  -5   6   3        5.32        3.85      1.69 o
  -4   6   3       25.54       25.14      3.45 o
  -3   6   3       38.08       37.42      3.12 o
  -2   6   3       79.94       77.31      4.53 o
  -1   6   3      164.97      189.65      6.19 o
   0   6   3       84.17       87.24      2.15 o
   1   6   3      188.42      206.57      4.44 o
   2   6   3       32.90       32.43      1.38 o
   3   6   3      313.41      312.54     10.51 o
   4   6   3       95.53       89.21      3.67 o
   5   6   3       61.78       64.56      4.72 o
   6   6   3      112.17      112.30      7.02 o
   7   6   3       20.90       19.56      2.78 o
   8   6   3        0.73        0.18      0.94 o
  -5   7   3        4.93        5.24      2.73 o
  -4   7   3       55.07       52.79      4.36 o
  -3   7   3      198.35      205.25      7.83 o
  -2   7   3      229.03      228.12      8.57 o
  -1   7   3        6.82        4.77      2.23 o
   0   7   3      313.51      310.55     10.83 o
   1   7   3      219.30      246.65      5.47 o
   2   7   3      118.84      106.75      3.44 o
   3   7   3       15.22       15.79      2.80 o
   4   7   3        8.29        8.84      2.33 o
   5   7   3       32.32       32.00      3.05 o
   6   7   3        6.11        8.16      2.51 o
   7   7   3       12.05       11.66      2.50 o
   8   7   3       17.33       13.69      2.58 o
  -4   8   3       11.29        9.55      1.68 o
  -3   8   3       25.37       28.02      3.50 o
  -2   8   3        4.41        3.74      1.54 o
  -1   8   3      175.00      189.91     10.46 o
   0   8   3      308.13      305.74     11.49 o
   1   8   3       94.58       96.35      3.76 o
   2   8   3      557.70      551.46     23.20 o
   3   8   3        4.60        5.88      2.11 o
   4   8   3      111.04      107.17      5.83 o
   5   8   3        2.26        1.93      1.72 o
   6   8   3       74.64       80.01      5.23 o
   7   8   3        5.16        4.27      1.81 o
  -3   9   3       62.29       56.41      6.71 o
  -2   9   3        0.53       -0.21      1.08 o
  -1   9   3      326.37      351.48     18.27 o
   0   9   3       83.23       86.66      4.69 o
   1   9   3      124.62      126.22      8.37 o
   2   9   3       40.75       36.71      3.40 o
   3   9   3      149.99      147.16     13.11 o
   4   9   3       14.45       13.85      2.81 o
   5   9   3        1.68        0.76      1.51 o
   6   9   3        6.50        6.82      2.20 o
   7   9   3        4.27        3.19      1.82 o
  -2  10   3        3.00        2.06      1.49 o
  -1  10   3        1.45        0.56      0.84 o
   0  10   3        2.86        2.95      1.77 o
   1  10   3       28.93       30.90      3.47 o
   2  10   3       17.22       15.41      1.77 o
   3  10   3        3.91        4.95      1.73 o
   4  10   3       16.10       17.44      2.46 o
   5  10   3        4.48        5.86      1.92 o
   6  10   3        1.28        0.45      1.29 o
  -1  11   3       33.17       33.02     12.18 o
   0  11   3       27.42       29.31      5.49 o
   1  11   3        1.26       -0.53      1.20 o
   2  11   3        6.78        5.04      2.26 o
   3  11   3        0.14        0.42      0.97 o
   4  11   3       25.50       29.58      4.16 o
   5  11   3        0.01        0.04      0.78 o
   1  12   3        7.95        4.14      4.40 o
   2  12   3        0.08        0.28      1.57 o
   3  12   3        0.80        0.88      1.36 o
   4  12   3        0.65        0.32      1.13 o
  -4 -11   4        2.15        2.70      1.98 o
  -3 -11   4        4.52        4.07      2.24 o
  -2 -11   4       33.25       35.78      4.34 o
  -1 -11   4       21.54       20.27      3.60 o
   0 -11   4        2.09        0.28      0.72 o
  -6 -10   4        0.06        0.41      1.04 o
  -5 -10   4        3.11        1.78      1.62 o
  -4 -10   4        6.63        6.77      2.76 o
  -3 -10   4       12.86        7.55      2.54 o
  -2 -10   4        1.21        1.05      1.07 o
  -1 -10   4        4.04        1.61      1.06 o
   0 -10   4        2.69        2.75      1.27 o
   1 -10   4       27.02       29.14      2.71 o
   2 -10   4        0.17        0.89      1.85 o
  -6  -9   4       24.96       25.19      3.76 o
  -5  -9   4        8.87        7.57      1.68 o
  -4  -9   4       88.58       93.88      5.97 o
  -3  -9   4        0.04        0.75      1.33 o
  -2  -9   4      132.50      123.94      8.99 o
  -1  -9   4        1.46        2.10      1.39 o
   0  -9   4       50.12       44.31      3.58 o
   1  -9   4        3.81        3.37      1.44 o
   2  -9   4      150.92      162.28      7.84 o
   3  -9   4        0.03       -0.20      1.23 o
  -7  -8   4        5.59        2.49      2.27 o
  -6  -8   4        0.80        0.18      0.90 o
  -5  -8   4       38.66       45.90      3.56 o
  -4  -8   4       67.25       72.84      4.70 o
  -3  -8   4        2.11        2.19      1.33 o
  -2  -8   4        0.66        0.68      0.77 o
  -1  -8   4       18.26       15.51      2.09 o
   0  -8   4        8.51       10.39      2.11 o
   1  -8   4        5.63        2.87      1.63 o
   2  -8   4       10.34       12.35      2.37 o
   3  -8   4        2.30        2.63      1.16 o
   4  -8   4       81.27       32.55     20.16 o
  -7  -7   4        4.60        2.24      1.32 o
  -6  -7   4        0.55        0.53      0.79 o
  -5  -7   4        3.34        3.14      1.20 o
  -4  -7   4       18.90       17.89      2.72 o
  -3  -7   4        9.64       11.83      2.40 o
  -2  -7   4      634.76      649.41     15.72 o
  -1  -7   4        5.06        3.42      0.93 o
   0  -7   4        9.13        8.55      1.80 o
   1  -7   4        4.14        4.41      2.23 o
   2  -7   4       44.37       47.71      3.71 o
   3  -7   4       14.14       15.32      2.33 o
   4  -7   4        2.33        1.14      0.66 o
   5  -7   4        3.50        2.53      1.90 o
  -8  -6   4        2.76        2.30      1.38 o
  -7  -6   4        1.09        0.86      1.11 o
  -6  -6   4        0.07       -0.14      0.72 o
  -5  -6   4      135.91      136.12      5.35 o
  -4  -6   4        5.04        5.28      1.33 o
  -3  -6   4        1.54        1.34      0.85 o
  -2  -6   4        0.23        0.35      0.58 o
  -1  -6   4      152.60      152.76      3.39 o
   0  -6   4      108.07      107.76      2.80 o
   1  -6   4       66.41       60.42      2.86 o
   2  -6   4       96.86       93.67      6.65 o
   3  -6   4       11.24       10.08      1.64 o
   4  -6   4       18.42       17.37      2.84 o
   5  -6   4       13.37       13.02      2.69 o
  -8  -5   4        0.00        0.28      1.53 o
  -7  -5   4        2.67        1.38      1.21 o
  -6  -5   4        3.85        4.77      1.67 o
  -5  -5   4       13.66       15.31      2.06 o
  -4  -5   4        1.78        2.61      1.11 o
  -3  -5   4        6.42        7.18      1.05 o
  -2  -5   4      953.73     1015.36     18.08 o
  -1  -5   4        1.82        2.20      0.66 o
   0  -5   4      440.33      485.96      8.53 o
   1  -5   4      162.07      154.82      3.40 o
   2  -5   4      112.23      110.32      3.93 o
   3  -5   4      109.75      100.46      4.59 o
   4  -5   4        8.33        6.90      1.38 o
   5  -5   4       23.46       21.88      2.25 o
   6  -5   4        0.54        0.67      1.80 o
  -8  -4   4        1.77        1.31      1.91 o
  -7  -4   4       21.15       27.54      3.52 o
  -6  -4   4        6.06        6.01      1.74 o
  -5  -4   4       44.49       41.77      2.63 o
  -4  -4   4       65.34       64.92      2.99 o
  -3  -4   4        0.20        0.34      0.41 o
  -2  -4   4       52.39       53.06      1.45 o
  -1  -4   4     2811.95     2784.38     56.64 o
   0  -4   4      314.94      309.56      7.47 o
   1  -4   4      248.97      272.44      4.81 o
   2  -4   4        1.54        2.58      0.81 o
   3  -4   4       25.34       25.74      2.81 o
   4  -4   4      218.88      220.55     11.20 o
   5  -4   4       51.46       49.58      3.71 o
   6  -4   4       15.04       17.15      3.48 o
   7  -4   4        5.91        2.79      2.59 o
  -8  -3   4        0.88        1.15      2.28 o
  -7  -3   4       33.46       31.53      4.28 o
  -6  -3   4        1.96        1.19      1.92 o
  -5  -3   4       42.25       44.18      3.16 o
  -4  -3   4      103.83      103.05      3.25 o
  -3  -3   4      454.72      425.11      7.04 o
  -2  -3   4      117.60      111.69      2.29 o
  -1  -3   4     2222.64     2077.66     37.62 o
   0  -3   4     1648.56     1597.04     26.32 o
   1  -3   4      146.68      148.85      2.54 o
   2  -3   4      626.45      664.45     10.81 o
   3  -3   4       92.53      104.25      2.94 o
   4  -3   4      179.93      165.76      7.65 o
   5  -3   4        0.00        0.64      1.37 o
   6  -3   4       17.13       20.03      2.44 o
   7  -3   4        0.00        1.23      2.26 o
  -8  -2   4       22.94       28.61      5.96 o
  -7  -2   4        0.08        0.24      1.16 o
  -6  -2   4       33.48       26.77     19.88 o
  -5  -2   4      105.86       99.79      4.27 o
  -4  -2   4       28.09       33.03      1.65 o
  -3  -2   4       34.33       31.43      0.79 o
  -2  -2   4      288.98      283.42      3.85 o
  -1  -2   4     2232.96     2187.09     36.47 o
   0  -2   4       36.97       43.36      1.49 o
   1  -2   4     1581.31     1513.91     26.16 o
   2  -2   4      308.59      334.16      5.75 o
   3  -2   4      508.78      498.66     14.63 o
   4  -2   4        2.46        1.75      1.27 o
   5  -2   4      422.92      434.29     38.73 o
   6  -2   4       35.97       40.45      3.38 o
   7  -2   4        3.41        5.59      2.46 o
  -8  -1   4       12.15        9.51     10.42 o
  -7  -1   4        0.02        1.34      1.55 o
  -6  -1   4        0.42        0.52      1.45 o
  -5  -1   4        0.04        0.74      1.47 o
  -4  -1   4       17.14       16.00      1.20 o
  -3  -1   4       62.27       57.53      1.12 o
  -2  -1   4      989.04      894.29     11.95 o
  -1  -1   4     1967.57     1889.31     32.22 o
   0  -1   4       80.88       69.15      2.05 o
   1  -1   4        0.35        0.62      0.22 o
   2  -1   4      359.76      355.12      9.00 o
   3  -1   4        2.82        4.29      0.57 o
   4  -1   4        0.78        2.23      0.71 o
   5  -1   4      147.73      140.41     13.20 o
   6  -1   4        0.04       -0.42      1.70 o
   7  -1   4        8.25       10.38      2.64 o
   8  -1   4        1.97        2.55      1.81 o
  -8   0   4        3.96        4.35      9.67 o
  -7   0   4       82.61       88.34     10.21 o
  -6   0   4        4.51        4.86      1.25 o
  -5   0   4        0.20        0.64      0.96 o
  -4   0   4        5.01        4.89      0.79 o
  -3   0   4      135.38      138.03      1.87 o
  -2   0   4      144.55      135.70      1.70 o
  -1   0   4     1360.01     1206.22     17.92 o
   0   0   4      506.15      471.61      6.66 o
   1   0   4      268.19      248.68      3.64 o
   2   0   4     1934.17     1780.31     29.98 o
   3   0   4       71.19       64.19      1.63 o
   4   0   4      513.50      515.48      9.47 o
   5   0   4      303.60      310.68      9.69 o
   6   0   4       10.03        9.41      3.15 o
   7   0   4        3.69        0.69      5.62 o
   8   0   4        0.15        0.27      1.28 o
  -7   1   4        0.93        1.20      1.26 o
  -6   1   4        3.02        1.57      1.49 o
  -5   1   4        0.17        0.47      1.36 o
  -4   1   4       13.15       14.02      1.21 o
  -3   1   4      626.71      627.55      9.22 o
  -2   1   4        3.43        4.46      0.55 o
  -1   1   4      171.22      157.92      2.73 o
   0   1   4     1201.32     1123.27     16.96 o
   1   1   4       13.49       12.39      1.13 o
   2   1   4      298.58      282.08      4.26 o
   3   1   4      492.02      500.44      8.50 o
   4   1   4       33.18       34.49      1.44 o
   5   1   4      122.90      127.11      4.38 o
   6   1   4       84.02       71.55      4.53 o
   7   1   4      191.57      214.46     13.26 o
   8   1   4       21.34       19.64      2.80 o
  -7   2   4       13.65       10.88      2.88 o
  -6   2   4        0.28        0.80      1.82 o
  -5   2   4       87.72       95.48      7.15 o
  -4   2   4       20.04       20.44      1.96 o
  -3   2   4       82.45       83.57      1.77 o
  -2   2   4      144.92      150.91      2.39 o
  -1   2   4     1033.16     1036.45     17.28 o
   0   2   4      460.85      432.13      5.97 o
   1   2   4     1912.03     1843.17     33.05 o
   2   2   4       24.07       24.30      0.96 o
   3   2   4     1312.34     1369.65     24.55 o
   4   2   4      432.40      453.27      7.37 o
   5   2   4       13.53       13.50      1.29 o
   6   2   4        8.51        8.93      2.02 o
   7   2   4       19.66       18.62      2.07 o
   8   2   4       69.29       59.10      3.41 o
  -7   3   4        0.33        1.41      2.11 o
  -6   3   4        1.72        0.78      7.22 o
  -5   3   4       11.99       10.73      3.95 o
  -4   3   4      246.86      234.25      9.35 o
  -3   3   4        5.86        8.61      1.23 o
  -2   3   4       41.94       39.47      1.92 o
  -1   3   4      843.40      936.10     18.26 o
   0   3   4      889.19      931.90     37.49 o
   1   3   4      350.24      381.71      5.48 o
   2   3   4     1540.92     1491.32     24.51 o
   3   3   4     1046.46     1124.21     18.09 o
   4   3   4        3.26        2.44      0.64 o
   5   3   4       48.88       50.24      3.32 o
   6   3   4       88.29       90.97      4.18 o
   7   3   4       21.10       17.96      1.93 o
   8   3   4        0.57        0.22      1.17 o
  -6   4   4       50.23       58.56     10.70 o
  -5   4   4        5.24        1.01     16.20 o
  -4   4   4       83.44       78.14     13.10 o
  -3   4   4      608.74      610.49     47.47 o
  -2   4   4      672.09      779.51     16.78 o
  -1   4   4     1322.61     1382.35     34.07 o
   0   4   4     1851.25     1880.12     37.24 o
   1   4   4      466.50      499.01      8.77 o
   2   4   4       78.55       85.47      2.82 o
   3   4   4        7.26        7.66      0.69 o
   4   4   4      106.20      108.06      3.07 o
   5   4   4       18.71       16.72      1.88 o
   6   4   4       66.37       62.44      3.79 o
   7   4   4      140.32      143.50      6.64 o
   8   4   4        8.89        8.74      2.07 o
  -6   5   4       17.31       16.66      5.84 o
  -5   5   4        5.12        4.47      2.78 o
  -4   5   4        0.70        0.25      1.07 o
  -3   5   4      481.17      483.12     35.23 o
  -2   5   4       14.45       16.71      2.23 o
  -1   5   4       80.54       92.69      3.69 o
   0   5   4      574.48      659.04     14.82 o
   1   5   4      753.82      823.30     17.89 o
   2   5   4        1.68        1.77      0.41 o
   3   5   4      184.31      186.11      3.01 o
   4   5   4       44.08       40.46      1.69 o
   5   5   4        3.24        4.12      1.69 o
   6   5   4        0.10       -0.42      1.19 o
   7   5   4      102.11      108.24      5.90 o
   8   5   4        8.84       11.27      2.72 o
  -5   6   4        0.47       -0.02      0.72 o
  -4   6   4        1.93        0.79      1.14 o
  -3   6   4       98.97       96.26      5.13 o
  -2   6   4       13.03       11.07      2.37 o
  -1   6   4        3.08        3.27      1.37 o
   0   6   4      161.23      177.90      4.69 o
   1   6   4        8.15        5.10      0.78 o
   2   6   4      139.95      146.69      2.99 o
   3   6   4      231.22      227.04      4.87 o
   4   6   4        2.88        3.38      1.34 o
   5   6   4      102.82       98.80      5.03 o
   6   6   4       35.53       39.82      4.64 o
   7   6   4       18.16       19.20      2.59 o
   8   6   4       12.74       13.81      1.80 o
  -5   7   4       21.59       27.40      4.42 o
  -4   7   4       24.79       25.16      2.84 o
  -3   7   4       61.24       54.06      5.11 o
  -2   7   4       51.53       52.08      4.45 o
  -1   7   4       32.93       31.82      4.54 o
   0   7   4       36.06       41.91      2.57 o
   1   7   4      664.54      726.38     20.16 o
   2   7   4      165.49      162.09      6.80 o
   3   7   4      115.26      114.32      5.99 o
   4   7   4        2.79        3.39      1.85 o
   5   7   4      126.37      132.26      7.41 o
   6   7   4        1.57        1.95      1.75 o
   7   7   4       13.82       18.96      2.71 o
   8   7   4        1.91        1.18      1.06 o
  -4   8   4        3.39        2.04      0.78 o
  -3   8   4       41.91       37.58      4.04 o
  -2   8   4        5.75        3.93      1.76 o
  -1   8   4       11.73       10.27      1.63 o
   0   8   4       73.25       67.06      5.31 o
   1   8   4       86.70       86.89     10.00 o
   2   8   4        4.77        4.95      1.70 o
   3   8   4      767.90      806.34     37.80 o
   4   8   4        9.66       11.83      2.73 o
   5   8   4      244.01      238.42     10.42 o
   6   8   4       17.20       18.76      3.06 o
   7   8   4        5.64        5.33      2.30 o
  -3   9   4        0.39        0.75      0.96 o
  -2   9   4        0.00       -0.38      0.73 o
  -1   9   4        5.55        6.03      2.38 o
   0   9   4       65.69       59.46      5.55 o
   1   9   4       55.59       57.96      4.90 o
   2   9   4      483.60      487.05     35.48 o
   3   9   4       25.40       24.50      3.45 o
   4   9   4      404.41      409.60     23.16 o
   5   9   4      213.80      227.62      9.33 o
   6   9   4      151.67      168.92      7.93 o
   7   9   4      182.00      218.23      9.47 o
  -2  10   4       25.50       24.92      2.75 o
  -1  10   4        0.39        0.62      1.31 o
   0  10   4        9.43       10.18      2.44 o
   1  10   4       41.25       38.78      3.75 o
   2  10   4        6.13        6.55      2.80 o
   3  10   4        0.36        2.73      1.42 o
   4  10   4       93.72      115.09      8.85 o
   5  10   4        0.27        0.71      1.26 o
   6  10   4        3.09        1.79      1.62 o
  -1  11   4        8.63        9.67      1.98 o
   0  11   4        0.21        0.04      1.14 o
   1  11   4        0.72        0.61      1.79 o
   2  11   4        8.79        4.74      2.82 o
   3  11   4       16.09       19.76      3.89 o
   4  11   4        2.47        1.10      1.10 o
   5  11   4        8.43        4.61      1.54 o
   1  12   4        6.99        4.92      2.58 o
   2  12   4        1.79        1.33      1.65 o
   3  12   4        3.34        2.92      1.93 o
   4  12   4       25.35       29.54      3.59 o
  -4 -11   5        2.44        1.74      1.83 o
  -3 -11   5        3.12        2.47      2.09 o
  -2 -11   5       27.61       33.36      4.32 o
  -1 -11   5        0.28       -0.04      1.24 o
   0 -11   5        8.67        0.63      1.58 o
  -5 -10   5        0.70        0.27      1.46 o
  -4 -10   5        0.01        0.12      1.47 o
  -3 -10   5       49.47       47.03      9.58 o
  -2 -10   5        2.27        1.80      1.12 o
  -1 -10   5        0.10        0.34      1.17 o
   0 -10   5       15.97       12.14      1.56 o
   1 -10   5        2.48        1.49      1.07 o
   2 -10   5        0.12       -0.04      1.20 o
  -6  -9   5        0.00       -0.75      2.25 o
  -5  -9   5       12.30       12.73      1.99 o
  -4  -9   5        1.77        1.67      1.15 o
  -3  -9   5        0.12        1.09      1.43 o
  -2  -9   5       13.95        7.67      1.79 o
  -1  -9   5       24.92       23.54      3.21 o
   0  -9   5       38.00       28.39      2.34 o
   1  -9   5       69.28       62.12      4.69 o
   2  -9   5        2.48        4.81      1.39 o
   3  -9   5        3.51        4.34      2.10 o
  -7  -8   5       12.68        5.17      2.78 o
  -6  -8   5        0.63       -0.08      0.75 o
  -5  -8   5        9.99        9.61      2.04 o
  -4  -8   5        0.40        2.72      1.73 o
  -3  -8   5      130.26      132.33      6.78 o
  -2  -8   5       10.38        7.37      1.32 o
  -1  -8   5       34.63       30.34      3.65 o
   0  -8   5       54.68       57.11      3.63 o
   1  -8   5        1.27        2.06      1.37 o
   2  -8   5       11.08       13.60      2.70 o
   3  -8   5       38.86       39.05      2.80 o
   4  -8   5       52.58       65.01      6.39 o
  -7  -7   5       81.93       93.55      7.60 o
  -6  -7   5        7.27        6.63      1.38 o
  -5  -7   5       42.05       40.03      4.06 o
  -4  -7   5        8.84       14.91      2.89 o
  -3  -7   5       52.52       55.95      5.11 o
  -2  -7   5        2.33        2.99      1.24 o
  -1  -7   5       12.66       12.64      1.39 o
   0  -7   5        7.94        8.28      1.41 o
   1  -7   5       11.91       10.73      2.13 o
   2  -7   5       17.47       18.19      2.51 o
   3  -7   5        4.92        7.11      1.73 o
   4  -7   5        8.57        7.93      1.37 o
   5  -7   5        1.43        0.45      1.34 o
  -7  -6   5       18.91       22.96      2.79 o
  -6  -6   5        8.90       10.59      1.73 o
  -5  -6   5        9.56        7.56      1.82 o
  -4  -6   5        6.61        5.46      1.99 o
  -3  -6   5        6.49        5.35      1.89 o
  -2  -6   5      511.42      520.29     15.27 o
  -1  -6   5      176.73      153.85      4.13 o
   0  -6   5      343.80      355.26      7.63 o
   1  -6   5       39.83       38.69      2.71 o
   2  -6   5        0.06        0.42      1.42 o
   3  -6   5       13.10       12.18      1.69 o
   4  -6   5       12.69       12.73      1.84 o
   5  -6   5       62.98       54.43      4.51 o
  -8  -5   5        1.46        0.46      1.12 o
  -7  -5   5       26.68       28.71      2.80 o
  -6  -5   5        0.95        2.36      1.30 o
  -5  -5   5        8.64        7.43      1.55 o
  -4  -5   5       61.41       59.47      2.86 o
  -3  -5   5      114.85      111.90      5.74 o
  -2  -5   5      674.59      738.72     17.34 o
  -1  -5   5      519.22      523.28     17.72 o
   0  -5   5       14.37       12.01      0.96 o
   1  -5   5        3.77        4.54      0.90 o
   2  -5   5      101.08       92.20      4.53 o
   3  -5   5       34.73       33.12      2.46 o
   4  -5   5       46.18       40.81      3.91 o
   5  -5   5       37.54       40.70      3.10 o
   6  -5   5       15.48       19.63      2.66 o
  -8  -4   5        7.73        8.51      2.45 o
  -7  -4   5        8.05       10.56      2.50 o
  -6  -4   5       30.63       28.99      2.67 o
  -5  -4   5      111.88      113.65      6.13 o
  -4  -4   5       59.06       57.20      2.64 o
  -3  -4   5       75.36       79.92      3.12 o
  -2  -4   5      340.73      339.91      6.14 o
  -1  -4   5      453.81      433.79      7.79 o
   0  -4   5     1823.97     1909.43     38.68 o
   1  -4   5       29.09       33.30      1.27 o
   2  -4   5      424.98      451.97      8.83 o
   3  -4   5      113.89      106.43      4.33 o
   4  -4   5        0.70        0.93      1.41 o
   5  -4   5       20.68       22.78      2.20 o
   6  -4   5        1.11        0.33      0.81 o
  -8  -3   5        1.31        0.86      2.11 o
  -7  -3   5        0.26        0.72      1.41 o
  -6  -3   5        0.09        0.56      1.56 o
  -5  -3   5       20.03       21.21      3.28 o
  -4  -3   5      215.06      209.54      6.78 o
  -3  -3   5        7.58        9.93      0.90 o
  -2  -3   5       60.07       57.92      1.26 o
  -1  -3   5      356.06      377.44      5.61 o
   0  -3   5      124.91      125.06      4.18 o
   1  -3   5      208.12      218.34      4.55 o
   2  -3   5      964.63     1087.29     18.54 o
   3  -3   5       83.37       84.65      2.94 o
   4  -3   5        7.87        7.16      1.37 o
   5  -3   5       38.77       39.81      4.16 o
   6  -3   5       26.45       23.39      2.56 o
   7  -3   5        8.96        6.18      2.84 o
  -8  -2   5       25.43       21.29     12.50 o
  -7  -2   5        6.34        7.12      2.10 o
  -6  -2   5      163.96      191.98     12.48 o
  -5  -2   5        2.14        1.36      1.05 o
  -4  -2   5      414.33      433.10     12.60 o
  -3  -2   5       45.03       44.19      1.23 o
  -2  -2   5      936.67      949.89     15.26 o
  -1  -2   5        4.80        4.51      0.43 o
   0  -2   5      486.42      478.35      8.87 o
   1  -2   5      137.29      130.06      3.05 o
   2  -2   5      207.66      215.73      3.74 o
   3  -2   5       26.54       26.90      1.20 o
   4  -2   5       48.63       51.75      4.91 o
   5  -2   5      658.80      698.92     24.38 o
   6  -2   5        0.54        0.69      1.37 o
   7  -2   5       69.76       74.29      5.08 o
  -8  -1   5       14.46        7.74     13.75 o
  -7  -1   5       85.41      106.93      6.00 o
  -6  -1   5       23.94       25.98      2.99 o
  -5  -1   5      306.28      321.09     14.14 o
  -4  -1   5      626.46      654.49     16.08 o
  -3  -1   5      848.95      904.31     13.95 o
  -2  -1   5     1255.77     1291.42     20.31 o
  -1  -1   5      577.62      590.66      8.77 o
   0  -1   5       47.99       47.34      1.36 o
   1  -1   5      578.47      599.61     10.27 o
   2  -1   5     2411.68     2369.65     52.86 o
   3  -1   5        2.15        3.78      0.60 o
   4  -1   5      526.18      571.06     47.48 o
   5  -1   5      236.73      230.59     28.18 o
   6  -1   5        2.14        1.59      1.89 o
   7  -1   5        1.18        1.01      1.25 o
  -8   0   5       29.99       38.11     19.39 o
  -7   0   5        4.61        4.50      9.12 o
  -6   0   5        6.54        7.96      4.63 o
  -5   0   5        2.42        2.53      1.13 o
  -4   0   5       18.29       15.83      1.72 o
  -3   0   5        0.07        0.24      0.33 o
  -2   0   5       18.44       17.59      0.47 o
  -1   0   5      210.98      227.27      3.08 o
   0   0   5      918.71      821.23     12.22 o
   1   0   5       35.27       34.30      0.96 o
   2   0   5      725.39      715.04     11.05 o
   3   0   5       11.46        8.90      0.77 o
   4   0   5      298.89      296.72      7.59 o
   5   0   5      379.71      378.14     31.25 o
   6   0   5       65.00       71.11      5.93 o
   7   0   5       22.77       24.70      4.38 o
   8   0   5        0.37       -0.33      1.35 o
  -7   1   5        0.64        0.55      1.81 o
  -6   1   5       23.83       21.67      3.98 o
  -5   1   5        2.17        1.99      1.76 o
  -4   1   5      292.47      308.00      9.22 o
  -3   1   5       81.82       81.87      1.70 o
  -2   1   5       94.15       83.36      1.60 o
  -1   1   5      335.99      360.26      4.87 o
   0   1   5      576.55      545.76      7.78 o
   1   1   5      125.19      131.25      2.39 o
   2   1   5      131.15      117.91      2.41 o
   3   1   5      162.46      188.19      3.12 o
   4   1   5      204.75      206.66      3.88 o
   5   1   5        1.51        2.47      1.11 o
   6   1   5        2.10        2.14      1.29 o
   7   1   5       44.59       49.15      3.85 o
   8   1   5        1.15        1.35      2.57 o
  -7   2   5        2.67        2.86      1.69 o
  -6   2   5       13.09       16.05      5.28 o
  -5   2   5        0.39       -0.03      1.84 o
  -4   2   5       95.07       86.12      5.77 o
  -3   2   5       36.51       37.06      1.59 o
  -2   2   5      119.02      118.58      2.01 o
  -1   2   5       25.10       24.25      0.99 o
   0   2   5        0.88        3.36      0.41 o
   1   2   5       48.95       49.83      1.62 o
   2   2   5      481.46      447.85      7.87 o
   3   2   5      332.11      340.14      5.49 o
   4   2   5      118.76      111.50      3.03 o
   5   2   5       61.90       58.32      2.97 o
   6   2   5      300.42      303.69      9.54 o
   7   2   5       19.06       16.88      2.00 o
   8   2   5        1.92        1.27      0.86 o
  -7   3   5       13.27       11.36      3.96 o
  -6   3   5       76.38       77.04     20.71 o
  -5   3   5       43.79       38.67      9.57 o
  -4   3   5      213.00      228.48     13.47 o
  -3   3   5       94.49       96.01      4.12 o
  -2   3   5       27.54       22.85      1.31 o
  -1   3   5      114.12      128.72      3.40 o
   0   3   5      529.64      568.89     10.20 o
   1   3   5      439.67      476.68      7.83 o
   2   3   5      315.99      295.70      5.14 o
   3   3   5       20.10       17.00      1.37 o
   4   3   5       52.89       45.41      2.21 o
   5   3   5       33.33       34.34      2.96 o
   6   3   5       20.91       22.32      2.10 o
   7   3   5       10.87        8.25      1.89 o
   8   3   5       60.29       59.26      4.80 o
  -6   4   5       19.94       17.30      4.81 o
  -5   4   5        9.77       12.62      7.11 o
  -4   4   5       38.07       26.89      5.73 o
  -3   4   5        0.59        1.58      0.97 o
  -2   4   5      898.13      998.14     25.69 o
  -1   4   5       17.18       18.14      1.81 o
   0   4   5     2481.38     2675.14     58.98 o
   1   4   5      207.55      209.69      3.09 o
   2   4   5     1966.84     2023.81     39.29 o
   3   4   5      113.88      117.01      2.67 o
   4   4   5     1355.25     1459.12     34.72 o
   5   4   5        6.89        7.89      1.88 o
   6   4   5       17.73       15.98      1.90 o
   7   4   5       26.87       28.35      3.35 o
   8   4   5        0.06        0.26      1.27 o
  -6   5   5       51.61       71.90      7.45 o
  -5   5   5       15.15       15.42      4.96 o
  -4   5   5       32.74       24.97      3.73 o
  -3   5   5       21.23       16.28      2.85 o
  -2   5   5        0.46        1.11      1.25 o
  -1   5   5        1.88        2.06      0.87 o
   0   5   5      572.36      658.18     18.79 o
   1   5   5        1.65        0.43      0.42 o
   2   5   5       55.97       54.39      1.82 o
   3   5   5       17.49       16.09      0.92 o
   4   5   5        0.05       -0.19      0.67 o
   5   5   5       18.60       17.85      2.45 o
   6   5   5       24.48       26.45      3.58 o
   7   5   5       51.71       61.78      4.31 o
   8   5   5       24.39       28.25      2.95 o
  -5   6   5       16.62       19.43      4.73 o
  -4   6   5      107.18      105.84      9.27 o
  -3   6   5       18.40       17.04      2.10 o
  -2   6   5        8.69        5.97      1.70 o
  -1   6   5       13.22       12.82      1.77 o
   0   6   5      197.45      214.47      8.60 o
   1   6   5       20.04       19.12      0.90 o
   2   6   5        6.69        7.84      0.76 o
   3   6   5       59.66       57.27      2.05 o
   4   6   5      275.62      294.28     14.01 o
   5   6   5       61.63       57.33      4.46 o
   6   6   5      103.81      108.91      6.99 o
   7   6   5        2.81        2.15      1.54 o
   8   6   5        0.54        0.67      1.38 o
  -5   7   5        0.12        1.01      2.19 o
  -4   7   5       24.72       20.47      2.32 o
  -3   7   5       17.32       15.73      2.35 o
  -2   7   5       57.07       71.67      3.96 o
  -1   7   5        9.66       11.54      2.28 o
   0   7   5       33.50       35.83      3.11 o
   1   7   5        0.19        1.60      1.32 o
   2   7   5        2.69        2.03      0.78 o
   3   7   5       61.09       60.67      3.91 o
   4   7   5        1.33        1.02      1.45 o
   5   7   5        1.19        1.92      1.73 o
   6   7   5        0.03       -0.53      1.27 o
   7   7   5        2.63        2.05      1.53 o
   8   7   5        0.41        0.46      0.94 o
  -4   8   5       33.79       40.88      7.53 o
  -3   8   5        5.23        7.77      1.62 o
  -2   8   5      475.21      512.50     31.30 o
  -1   8   5       10.78       13.60      2.62 o
   0   8   5        0.00       -0.30      1.14 o
   1   8   5        5.84        7.29      2.68 o
   2   8   5       21.99       23.97      3.11 o
   3   8   5       13.69       14.13      2.21 o
   4   8   5       41.21       42.92      4.92 o
   5   8   5       29.79       31.35      3.58 o
   6   8   5       26.57       31.32      3.61 o
   7   8   5       42.38       51.62      4.01 o
  -3   9   5        5.91        4.39      1.67 o
  -2   9   5       12.10       10.82      2.77 o
  -1   9   5        0.86        1.03      1.10 o
   0   9   5       17.97       19.90      3.58 o
   1   9   5       77.89       82.24      6.26 o
   2   9   5      210.72      220.57     13.10 o
   3   9   5      121.70      127.10      6.10 o
   4   9   5      371.81      379.70     33.98 o
   5   9   5      128.36      129.81      8.48 o
   6   9   5      139.55      166.38      7.69 o
   7   9   5      145.64      178.85      8.28 o
  -2  10   5       57.91       59.51      5.02 o
  -1  10   5       23.19       34.03      3.92 o
   0  10   5        3.85        3.00      2.07 o
   1  10   5        0.28       -0.40      1.73 o
   2  10   5        5.94        4.96      1.89 o
   3  10   5       55.96       63.80      6.72 o
   4  10   5      294.15      347.19     18.14 o
   5  10   5       69.34       66.23      7.34 o
   6  10   5       30.66       24.85      3.93 o
  -1  11   5        2.75        2.99      1.48 o
   0  11   5       30.75       35.24      3.32 o
   1  11   5       10.35       10.51      2.50 o
   2  11   5        0.63        0.34      0.98 o
   3  11   5        0.13       -0.40      1.76 o
   4  11   5       51.25       59.23      7.44 o
   5  11   5        0.04       -0.04      0.55 o
   2  12   5        3.59        2.64      2.00 o
   3  12   5       10.30        8.70      2.68 o
  -3 -11   6       18.58       19.05      4.46 o
  -2 -11   6        0.00        0.09      1.71 o
  -1 -11   6       10.45        5.18      4.86 o
  -5 -10   6        0.93        0.66      1.35 o
  -4 -10   6        2.69        2.67      2.36 o
  -3 -10   6        1.23        0.97      1.08 o
  -2 -10   6        0.30       -0.64      1.84 o
  -1 -10   6       22.77       23.18      3.75 o
   0 -10   6       34.49       34.01      4.16 o
   1 -10   6       37.95       44.25      4.06 o
  -6  -9   6        1.57        0.60      2.29 o
  -5  -9   6        0.55        1.04      1.15 o
  -4  -9   6        0.83        1.50      1.40 o
  -3  -9   6        0.56        1.16      1.03 o
  -2  -9   6        3.20        2.18      1.20 o
  -1  -9   6        1.90        2.81      1.97 o
   0  -9   6       23.76       20.88      3.15 o
   1  -9   6        8.01        7.21      1.76 o
   2  -9   6       26.86       25.58      2.24 o
   3  -9   6        2.24        1.09      1.40 o
  -6  -8   6        0.28        0.83      1.48 o
  -5  -8   6        0.28        0.63      1.03 o
  -4  -8   6       13.87       16.44      2.73 o
  -3  -8   6        0.27        0.31      1.01 o
  -2  -8   6       25.50       23.36      1.94 o
  -1  -8   6       17.80       20.31      3.10 o
   0  -8   6      100.27       94.93      7.17 o
   1  -8   6       38.91       36.54      2.65 o
   2  -8   6      220.66      222.43     11.75 o
   3  -8   6        0.80        0.29      0.86 o
   4  -8   6       38.29       38.61      3.16 o
  -7  -7   6       10.21        6.76      3.86 o
  -6  -7   6      212.95      245.17     11.05 o
  -5  -7   6        4.61        5.89      1.86 o
  -4  -7   6       64.68       69.57      4.44 o
  -3  -7   6       28.86       32.65      4.18 o
  -2  -7   6      158.09      162.61      6.23 o
  -1  -7   6       64.49       62.60      3.82 o
   0  -7   6        5.61        5.75      1.79 o
   1  -7   6       11.59       11.29      2.05 o
   2  -7   6        0.02       -0.05      0.88 o
   3  -7   6        0.01        0.31      0.92 o
   4  -7   6        0.06       -0.46      0.82 o
  -7  -6   6      155.67      156.81     23.73 o
  -6  -6   6       37.74       46.97      4.42 o
  -5  -6   6      133.35      124.93     11.55 o
  -4  -6   6       36.96       38.00      3.32 o
  -3  -6   6       36.39       32.36      3.38 o
  -2  -6   6       60.88       55.22      3.09 o
  -1  -6   6       32.35       32.02      2.48 o
   0  -6   6        0.30        0.52      0.59 o
   1  -6   6       45.06       44.75      2.81 o
   2  -6   6       34.85       34.78      2.52 o
   3  -6   6       56.19       60.28      4.04 o
   4  -6   6       17.20       16.14      2.13 o
   5  -6   6        0.01       -0.14      0.65 o
  -7  -5   6       47.93       47.99      5.89 o
  -6  -5   6       12.98       11.91      1.68 o
  -5  -5   6      148.13      165.35     10.06 o
  -4  -5   6       43.37       39.12      3.10 o
  -3  -5   6       51.88       52.14      3.88 o
  -2  -5   6      434.73      464.36     15.48 o
  -1  -5   6        7.34        9.61      1.64 o
   0  -5   6        8.78        6.68      0.80 o
   1  -5   6       42.30       46.33      2.02 o
   2  -5   6        0.36        1.07      1.01 o
   3  -5   6        3.41        4.49      1.76 o
   4  -5   6      285.63      292.32     13.28 o
   5  -5   6        7.24        6.12      1.79 o
   6  -5   6        3.33        1.95      1.64 o
  -8  -4   6       17.59       19.07     12.69 o
  -7  -4   6        7.37        6.14      1.88 o
  -6  -4   6        2.41        4.18      1.59 o
  -5  -4   6       15.24       17.96      2.12 o
  -4  -4   6        1.90        2.29      0.79 o
  -3  -4   6       16.50       21.38      3.23 o
  -2  -4   6        0.26        1.05      0.76 o
  -1  -4   6       66.01       64.83      2.68 o
   0  -4   6       66.56       59.35      3.07 o
   1  -4   6        8.01        6.95      0.68 o
   2  -4   6        3.27        3.53      0.96 o
   3  -4   6       25.40       26.02      2.26 o
   4  -4   6       24.30       21.44      1.95 o
   5  -4   6        0.06       -0.44      0.93 o
   6  -4   6        0.05        0.12      0.73 o
  -8  -3   6        1.74        1.05      3.85 o
  -7  -3   6       60.48       74.02      5.47 o
  -6  -3   6        7.55       11.99      3.06 o
  -5  -3   6      246.03      268.41      9.71 o
  -4  -3   6      303.28      297.32      9.87 o
  -3  -3   6      442.62      486.25      9.91 o
  -2  -3   6      157.22      164.73      3.37 o
  -1  -3   6        6.71        7.24      1.24 o
   0  -3   6       54.63       48.00      2.02 o
   1  -3   6        7.65        7.00      0.75 o
   2  -3   6      171.60      178.69      3.36 o
   3  -3   6        2.18        3.23      1.60 o
   4  -3   6       28.57       27.13      2.76 o
   5  -3   6        7.48        5.80      1.79 o
   6  -3   6        0.93        1.47      1.27 o
   7  -3   6       13.62       15.28      5.27 o
  -8  -2   6        8.25        9.88      7.20 o
  -7  -2   6       18.13       22.39      3.09 o
  -6  -2   6        1.05        0.66      1.36 o
  -5  -2   6      338.10      373.41     15.62 o
  -4  -2   6        0.38        0.72      0.93 o
  -3  -2   6     1552.85     1732.87     35.48 o
  -2  -2   6      124.39      118.82      2.35 o
  -1  -2   6     1246.24     1338.37     27.69 o
   0  -2   6       38.91       31.27      1.64 o
   1  -2   6       22.62       28.89      1.26 o
   2  -2   6      162.33      155.92      3.48 o
   3  -2   6       57.43       53.86      1.61 o
   4  -2   6        2.78        2.88      1.14 o
   5  -2   6        5.10        4.54      2.32 o
   6  -2   6       49.87       61.07      4.89 o
   7  -2   6        6.92       10.61      1.70 o
  -7  -1   6        8.29        7.03      3.70 o
  -6  -1   6       50.11       52.23      3.90 o
  -5  -1   6        7.76        6.78      2.12 o
  -4  -1   6       54.61       60.86      3.11 o
  -3  -1   6      446.96      481.79      7.20 o
  -2  -1   6      177.66      166.69      2.65 o
  -1  -1   6     1005.62     1079.14     17.93 o
   0  -1   6      124.47      121.79      3.49 o
   1  -1   6       20.81       29.43      1.47 o
   2  -1   6       71.61       76.60      2.04 o
   3  -1   6       74.66       70.18      1.93 o
   4  -1   6      107.96      101.92      3.96 o
   5  -1   6       86.63      102.23      7.04 o
   6  -1   6       13.94       16.66      2.88 o
   7  -1   6        1.54        2.37      1.78 o
  -7   0   6        3.72        0.39      5.09 o
  -6   0   6       11.41       14.02      4.89 o
  -5   0   6        7.05        5.27      1.69 o
  -4   0   6       89.20       86.69      3.85 o
  -3   0   6        6.93        6.93      0.61 o
  -2   0   6       78.87       68.06      1.66 o
  -1   0   6       17.12       15.71      0.67 o
   0   0   6      435.73      423.68      6.95 o
   1   0   6      435.27      436.60      6.16 o
   2   0   6      204.61      218.10      3.72 o
   3   0   6      333.20      350.26      5.22 o
   4   0   6      243.38      245.96      7.80 o
   5   0   6        2.50        2.46      1.92 o
   6   0   6      369.34      396.48     15.17 o
   7   0   6        0.06        0.55      1.42 o
   8   0   6        3.00        3.19      1.85 o
  -7   1   6        3.91        5.52     10.14 o
  -6   1   6       48.10       40.54      9.77 o
  -5   1   6        0.15        0.29      1.80 o
  -4   1   6       91.19       96.50      5.71 o
  -3   1   6       47.37       42.46      1.77 o
  -2   1   6        9.04       11.63      0.86 o
  -1   1   6     1672.73     1690.28     30.86 o
   0   1   6     1199.31     1159.11     17.72 o
   1   1   6      679.54      722.18     11.25 o
   2   1   6       84.21       90.13      2.43 o
   3   1   6        3.84        3.77      0.61 o
   4   1   6       61.99       60.40      2.09 o
   5   1   6        1.13        1.18      1.24 o
   6   1   6      207.24      220.72      9.93 o
   7   1   6        9.61       12.26      2.60 o
   8   1   6        9.40       13.32      2.15 o
  -7   2   6        6.70        4.97      2.34 o
  -6   2   6       31.34       31.75      4.11 o
  -5   2   6       21.79       25.82      6.47 o
  -4   2   6      212.04      229.66     12.89 o
  -3   2   6      299.64      287.48     10.58 o
  -2   2   6       35.93       36.50      0.99 o
  -1   2   6      492.43      538.61      8.34 o
   0   2   6      387.72      399.48      5.99 o
   1   2   6        1.49        3.61      0.74 o
   2   2   6      188.22      200.14      4.19 o
   3   2   6      310.72      326.59      5.89 o
   4   2   6      169.75      164.35      3.91 o
   5   2   6        1.43        2.87      1.16 o
   6   2   6      604.55      612.86     17.41 o
   7   2   6       14.87       18.61      2.71 o
   8   2   6       21.66       23.98      3.28 o
  -7   3   6       39.24       63.99     37.52 o
  -6   3   6       17.47       14.86      3.81 o
  -5   3   6       45.18       48.85     14.64 o
  -4   3   6       78.22       86.21     10.13 o
  -3   3   6       27.90       29.42      2.80 o
  -2   3   6      320.94      314.84      7.13 o
  -1   3   6        7.82        5.32      0.81 o
   0   3   6      104.27      125.01      2.06 o
   1   3   6       51.66       47.85      1.38 o
   2   3   6       97.83      106.32      2.65 o
   3   3   6       72.32       64.30      2.01 o
   4   3   6        0.65        2.42      1.11 o
   5   3   6      213.20      220.44      7.88 o
   6   3   6       10.00       10.72      1.66 o
   7   3   6       21.82       22.85      2.15 o
   8   3   6       67.01       76.00      6.40 o
  -6   4   6       23.54       25.10      5.71 o
  -5   4   6       17.38       16.91      5.03 o
  -4   4   6      407.68      412.24    100.94 o
  -3   4   6      240.90      225.64     32.67 o
  -2   4   6       50.24       48.50      6.42 o
  -1   4   6       17.25       16.59      1.58 o
   0   4   6        0.49        0.07      0.42 o
   1   4   6      194.48      209.82      4.06 o
   2   4   6      779.35      835.99     13.87 o
   3   4   6      152.26      152.41      2.97 o
   4   4   6       56.65       53.77      2.81 o
   5   4   6        0.71        0.36      1.26 o
   6   4   6       23.62       21.92      2.30 o
   7   4   6       10.59       10.61      1.72 o
   8   4   6        6.77        3.98      1.82 o
  -6   5   6        5.23        4.40      2.95 o
  -5   5   6        0.02        0.19      2.01 o
  -4   5   6       19.40       20.73      5.65 o
  -3   5   6      283.61      301.43     25.83 o
  -2   5   6        0.01        0.37      0.72 o
  -1   5   6      233.50      219.33      7.38 o
   0   5   6        5.13        8.64      2.14 o
   1   5   6        2.67        1.21      0.43 o
   2   5   6       33.82       37.56      1.71 o
   3   5   6      166.95      175.26      3.72 o
   4   5   6       14.65       18.42      2.73 o
   5   5   6       28.68       24.89      2.46 o
   6   5   6       48.02       49.14      2.84 o
   7   5   6       21.67       21.68      2.40 o
   8   5   6       43.39       54.88      3.98 o
  -5   6   6       76.43       82.91      9.13 o
  -4   6   6       61.29       55.14      6.54 o
  -3   6   6      682.08      704.04     24.78 o
  -2   6   6       71.06       58.83      3.64 o
  -1   6   6       20.81       19.36      2.27 o
   0   6   6      218.23      229.05      8.02 o
   1   6   6       23.52       21.87      1.38 o
   2   6   6       38.14       39.57      1.39 o
   3   6   6      213.58      206.53      6.88 o
   4   6   6       84.50       82.90      4.72 o
   5   6   6        3.72        4.17      1.98 o
   6   6   6      104.44      103.06      6.84 o
   7   6   6        8.19        8.35      2.63 o
   8   6   6        0.03       -0.12      1.18 o
  -5   7   6        0.06        0.25      1.96 o
  -4   7   6       14.05       10.03      4.41 o
  -3   7   6        0.50        0.82      0.97 o
  -2   7   6       82.61       81.51      4.89 o
  -1   7   6       64.51       64.71      4.41 o
   0   7   6       23.72       20.20      2.64 o
   1   7   6       11.49        9.42      1.96 o
   2   7   6       14.57       16.32      1.77 o
   3   7   6       54.13       51.91      3.87 o
   4   7   6        3.83        4.19      1.84 o
   5   7   6        6.24        5.70      2.10 o
   6   7   6        0.58        0.69      1.81 o
   7   7   6        0.06       -0.01      0.95 o
   8   7   6        0.05        0.16      0.88 o
  -4   8   6        0.35       -0.97      2.23 o
  -3   8   6       11.53        6.15      1.33 o
  -2   8   6      120.77      126.01      6.70 o
  -1   8   6       11.42        8.06      1.88 o
   0   8   6       21.04       18.87      2.81 o
   1   8   6       20.49       21.25      3.05 o
   2   8   6        6.16        6.56      2.07 o
   3   8   6       78.50       72.55      7.46 o
   4   8   6       81.19       74.11      4.50 o
   5   8   6       28.80       29.33      3.25 o
   6   8   6        7.96        7.66      2.59 o
   7   8   6        1.56        1.49      1.34 o
  -3   9   6       27.55       25.43      5.98 o
  -2   9   6       10.53        5.60      1.62 o
  -1   9   6      114.62      120.11     10.29 o
   0   9   6       39.46       30.98      4.51 o
   1   9   6       37.83       40.87      4.67 o
   2   9   6        9.55       10.88      2.25 o
   3   9   6       36.34       45.35      5.89 o
   4   9   6       56.36       55.70      6.70 o
   5   9   6       63.09       60.71      4.20 o
   6   9   6        0.69        0.52      1.58 o
   7   9   6       77.99       79.76      4.46 o
  -2  10   6       36.48       37.32      6.89 o
  -1  10   6        5.29        3.79      1.76 o
   0  10   6       91.06      102.56      8.55 o
   1  10   6        3.67        4.69      1.90 o
   2  10   6       11.86       12.05      2.71 o
   3  10   6        5.12        6.20      2.99 o
   4  10   6        5.96        5.11      1.88 o
   5  10   6        3.03        2.17      1.11 o
   6  10   6       36.03       31.48      3.84 o
   0  11   6      117.60      145.47     14.12 o
   1  11   6       77.79       82.53      9.69 o
   2  11   6       64.10       85.71      6.72 o
   3  11   6        2.43        0.16      1.52 o
   4  11   6        0.24       -0.16      1.55 o
   5  11   6       19.88       22.41      4.11 o
  -4 -10   7        0.42        0.10      1.20 o
  -3 -10   7       63.39       74.32      6.08 o
  -2 -10   7        3.15        3.95      3.35 o
  -1 -10   7       36.62       35.97      5.93 o
   0 -10   7        0.13        0.26      1.10 o
   1 -10   7        2.36        1.33      1.37 o
  -5  -9   7        1.91        1.54      1.17 o
  -4  -9   7       15.66       13.72      3.45 o
  -3  -9   7       35.07       30.72      2.62 o
  -2  -9   7       57.05       56.32      7.13 o
  -1  -9   7        1.73        2.29      1.65 o
   0  -9   7        0.26       -0.03      1.27 o
   1  -9   7       11.86       12.56      3.12 o
   2  -9   7        0.20       -0.38      1.08 o
  -6  -8   7        0.60        1.05      1.50 o
  -5  -8   7        0.43        0.50      0.93 o
  -4  -8   7        1.78        1.82      1.49 o
  -3  -8   7      111.36      115.19      5.33 o
  -2  -8   7       24.83       20.06      1.87 o
  -1  -8   7      109.18      104.55      5.93 o
   0  -8   7       14.29       18.15      4.76 o
   1  -8   7       71.86       74.16      5.31 o
   2  -8   7        3.08        1.38      0.86 o
   3  -8   7       29.20       26.91      2.27 o
  -7  -7   7       23.52       30.73      5.53 o
  -6  -7   7        0.53       -1.89      2.11 o
  -5  -7   7       12.97       10.85      1.85 o
  -4  -7   7        1.09        0.22      0.97 o
  -3  -7   7      121.98      123.00      7.29 o
  -2  -7   7      182.91      177.70      6.60 o
  -1  -7   7       51.62       52.61      3.57 o
   0  -7   7        0.13       -0.05      0.81 o
   1  -7   7      102.73       99.77      5.13 o
   2  -7   7       17.76       18.45      2.43 o
   3  -7   7       14.04        8.29      3.01 o
   4  -7   7        0.16        0.28      0.67 o
  -7  -6   7        1.26        2.31      2.74 o
  -6  -6   7       76.51       86.25      5.76 o
  -5  -6   7      136.17      144.53     14.11 o
  -4  -6   7      291.94      308.24     17.90 o
  -3  -6   7      102.58      100.75      5.48 o
  -2  -6   7      323.35      350.47     10.53 o
  -1  -6   7      101.28      107.45      5.25 o
   0  -6   7       40.76       39.74      2.67 o
   1  -6   7       98.70      110.87      7.57 o
   2  -6   7        2.08        1.92      1.04 o
   3  -6   7        0.06        0.40      0.74 o
   4  -6   7       28.50       23.85      3.71 o
   5  -6   7       10.29        7.65      1.84 o
  -7  -5   7       64.78       82.67      7.84 o
  -6  -5   7       11.74       12.49      2.53 o
  -5  -5   7      398.60      457.08     18.93 o
  -4  -5   7       98.03       88.49      8.12 o
  -3  -5   7      354.16      377.29     13.51 o
  -2  -5   7        2.96        4.32      1.61 o
  -1  -5   7        0.27        0.61      0.97 o
   0  -5   7        2.02        1.74      1.72 o
   1  -5   7      148.77      142.43      5.74 o
   2  -5   7        0.17       -0.06      0.78 o
   3  -5   7       78.31       70.67      3.12 o
   4  -5   7      108.67      103.28      5.53 o
   5  -5   7        0.06        0.25      0.75 o
  -7  -4   7        0.06       -0.16      0.80 o
  -6  -4   7        7.61        6.18      1.34 o
  -5  -4   7       15.57       22.68      3.49 o
  -4  -4   7       13.57       13.70      3.09 o
  -3  -4   7        0.13        0.67      1.18 o
  -2  -4   7       78.95       79.57      3.31 o
  -1  -4   7        0.41        1.76      0.93 o
   0  -4   7       11.45       11.92      1.24 o
   1  -4   7      407.55      407.48     10.94 o
   2  -4   7       81.10       78.18      3.20 o
   3  -4   7        0.02        0.16      0.77 o
   4  -4   7      212.20      206.65      8.24 o
   5  -4   7       12.60       12.38      1.89 o
   6  -4   7       16.32       18.27      2.28 o
  -7  -3   7       50.88       67.53      7.10 o
  -6  -3   7        6.76        7.98      1.88 o
  -5  -3   7       72.80       66.37      3.97 o
  -4  -3   7       10.34       11.91      3.02 o
  -3  -3   7       49.72       51.86      4.13 o
  -2  -3   7       29.74       30.46      1.72 o
  -1  -3   7      217.97      243.10      5.80 o
   0  -3   7       62.38       60.47      2.40 o
   1  -3   7      302.96      276.81      5.53 o
   2  -3   7       78.19       78.17      2.03 o
   3  -3   7       98.02       89.40      3.91 o
   4  -3   7       88.42       89.06      4.05 o
   5  -3   7      107.20      108.22      5.89 o
   6  -3   7        1.09        1.20      1.17 o
  -7  -2   7       16.59       25.97      8.78 o
  -6  -2   7       18.91       24.12      2.76 o
  -5  -2   7       84.46       85.74      4.10 o
  -4  -2   7        9.22        8.64      1.95 o
  -3  -2   7      471.48      486.48     12.10 o
  -2  -2   7      182.44      190.44      3.73 o
  -1  -2   7      791.07      816.09     13.57 o
   0  -2   7      122.18      133.30      3.31 o
   1  -2   7       85.07       92.29      2.10 o
   2  -2   7       20.02       17.14      1.02 o
   3  -2   7       12.29       13.44      1.08 o
   4  -2   7        4.41        4.14      1.29 o
   5  -2   7      415.35      459.93     17.46 o
   6  -2   7       10.74       14.82      2.33 o
   7  -2   7        5.64        4.11      1.38 o
  -7  -1   7        0.72       -1.36      4.93 o
  -6  -1   7        0.14        0.65      1.11 o
  -5  -1   7       33.99       37.68      3.66 o
  -4  -1   7        0.11        0.27      0.69 o
  -3  -1   7       18.44       22.16      1.40 o
  -2  -1   7      336.71      389.29      5.92 o
  -1  -1   7     1115.32     1231.09     19.44 o
   0  -1   7     1029.27     1171.03     23.17 o
   1  -1   7       28.73       34.44      1.37 o
   2  -1   7      549.34      601.96      9.61 o
   3  -1   7      421.78      415.07      7.54 o
   4  -1   7      159.16      164.58      5.61 o
   5  -1   7      260.38      266.14     13.59 o
   6  -1   7        2.66        4.19      1.98 o
   7  -1   7        2.89        3.87      1.61 o
  -7   0   7        1.19       -0.70      4.30 o
  -6   0   7        9.50       13.21      9.44 o
  -5   0   7      354.10      404.64     19.15 o
  -4   0   7       47.43       42.61      2.57 o
  -3   0   7      532.08      576.74     12.71 o
  -2   0   7       98.64      104.02      2.09 o
  -1   0   7     1572.17     1620.21     27.04 o
   0   0   7        6.65        6.05      0.47 o
   1   0   7     1480.89     1566.84     30.20 o
   2   0   7      337.88      338.95      6.71 o
   3   0   7        1.49        1.03      0.60 o
   4   0   7      163.77      162.44      6.35 o
   5   0   7      130.07      133.16      7.22 o
   6   0   7        0.78        2.29      2.05 o
   7   0   7        2.74        3.24      1.75 o
  -7   1   7       32.84       22.96     15.62 o
  -6   1   7       32.32       39.21     12.04 o
  -5   1   7       35.02       28.69      4.27 o
  -4   1   7       52.88       59.37      3.84 o
  -3   1   7       99.68       94.20      3.29 o
  -2   1   7        2.65        2.89      0.51 o
  -1   1   7     2760.32     2908.84     60.34 o
   0   1   7       68.37       70.82      1.65 o
   1   1   7     3165.09     3187.54     68.37 o
   2   1   7       69.14       67.71      2.02 o
   3   1   7      211.32      246.63      4.52 o
   4   1   7        0.00        0.40      1.09 o
   5   1   7        9.68       10.02      1.87 o
   6   1   7       26.29       28.09      4.10 o
   7   1   7       24.86       28.32      3.16 o
   8   1   7        2.29        3.41      1.37 o
  -7   2   7        0.06        0.19     26.45 o
  -6   2   7       12.81       11.69      5.18 o
  -5   2   7       22.74       20.66      4.06 o
  -4   2   7      144.09      150.05      9.58 o
  -3   2   7        5.46        4.54      1.94 o
  -2   2   7      174.16      182.94      3.89 o
  -1   2   7      290.50      326.07      4.88 o
   0   2   7        8.16        7.99      0.40 o
   1   2   7      652.52      696.24     11.77 o
   2   2   7      302.31      304.16      5.05 o
   3   2   7       70.75       81.15      2.16 o
   4   2   7      112.67      109.49      4.27 o
   5   2   7      240.25      251.17      9.05 o
   6   2   7       59.95       58.99      3.46 o
   7   2   7        5.72        8.38      2.16 o
   8   2   7        0.10        0.49      0.96 o
  -6   3   7       14.07       13.81      3.28 o
  -5   3   7        0.43        0.77      2.04 o
  -4   3   7      223.00      252.34     14.36 o
  -3   3   7        1.88        1.52      1.23 o
  -2   3   7       27.89       29.27      2.30 o
  -1   3   7       67.80       83.62      2.65 o
   0   3   7       26.91       24.53      1.40 o
   1   3   7      604.90      626.88     10.57 o
   2   3   7      114.60      120.14      2.74 o
   3   3   7     1255.05     1412.06     25.23 o
   4   3   7        2.05        2.12      1.24 o
   5   3   7       14.25       13.55      1.88 o
   6   3   7        2.30        3.13      1.12 o
   7   3   7        2.04        2.02      1.24 o
   8   3   7        0.00        0.65      1.11 o
  -6   4   7        1.41        0.53      2.94 o
  -5   4   7        0.01        0.17      2.36 o
  -4   4   7        1.62        2.53      3.09 o
  -3   4   7      410.57      427.76     17.96 o
  -2   4   7        5.00        5.34      2.20 o
  -1   4   7        0.95        0.20      0.55 o
   0   4   7        5.00        4.29      0.72 o
   1   4   7       11.95        8.57      0.71 o
   2   4   7        0.44        0.63      0.44 o
   3   4   7      209.54      204.61      3.94 o
   4   4   7        2.88        2.65      1.60 o
   5   4   7       69.57       58.05      3.43 o
   6   4   7        1.71        1.16      1.05 o
   7   4   7       61.73       53.74      3.39 o
   8   4   7        2.09        2.68      2.01 o
  -6   5   7       12.63        9.60      3.73 o
  -5   5   7       13.45       13.64      3.71 o
  -4   5   7        0.08        0.40      2.70 o
  -3   5   7      179.26      186.44      9.40 o
  -2   5   7        3.75        3.71      2.25 o
  -1   5   7       23.89       26.22      2.14 o
   0   5   7       25.86       30.03      2.37 o
   1   5   7      218.90      231.36      7.15 o
   2   5   7      510.33      547.06     15.11 o
   3   5   7       15.34       15.58      1.32 o
   4   5   7      559.28      585.87     16.69 o
   5   5   7        0.83        2.03      1.32 o
   6   5   7      345.77      333.01     10.86 o
   7   5   7       41.59       45.10      4.31 o
   8   5   7      128.52      158.88     12.34 o
  -5   6   7        0.77        3.01      5.26 o
  -4   6   7       47.67       55.90      7.79 o
  -3   6   7      199.60      201.92     10.07 o
  -2   6   7       19.42       18.40      3.62 o
  -1   6   7       56.92       56.03      3.82 o
   0   6   7        0.29        0.47      1.53 o
   1   6   7       25.63       27.77      1.65 o
   2   6   7       40.87       36.01      2.83 o
   3   6   7      285.22      265.04      8.84 o
   4   6   7        0.82        0.85      1.22 o
   5   6   7      119.64      115.80      4.75 o
   6   6   7        0.53        0.71      1.84 o
   7   6   7        3.77        5.66      1.60 o
   8   6   7        3.42        1.26      1.82 o
  -4   7   7        0.49        0.52      0.72 o
  -3   7   7        3.22        2.65      1.97 o
  -2   7   7       65.61       49.94     16.71 o
  -1   7   7      125.67      126.20      6.14 o
   0   7   7        5.50        6.04      1.93 o
   1   7   7        0.29        0.69      1.34 o
   2   7   7        9.11        9.04      1.49 o
   3   7   7      263.85      242.39     12.21 o
   4   7   7        2.79        2.93      1.62 o
   5   7   7       26.91       29.48      3.12 o
   6   7   7        0.69        2.00      1.61 o
   7   7   7       29.31       31.06      2.79 o
  -4   8   7        2.32        2.24      2.61 o
  -3   8   7        6.78       12.17      2.41 o
  -2   8   7        8.30        8.65      2.07 o
  -1   8   7        1.26        3.75      1.50 o
   0   8   7       27.81       22.25      2.54 o
   1   8   7        7.33        8.77      1.89 o
   2   8   7       11.47        9.74      1.88 o
   3   8   7        4.92        3.60      2.55 o
   4   8   7       18.92       17.17      2.35 o
   5   8   7        3.53        4.33      1.72 o
   6   8   7       22.44       24.82      3.29 o
   7   8   7       34.26       35.20      2.93 o
  -3   9   7       10.86        7.27      2.39 o
  -2   9   7       19.33       20.24      3.11 o
  -1   9   7      110.76      112.51      9.15 o
   0   9   7        2.79        2.15      1.56 o
   1   9   7      160.45      175.00     11.35 o
   2   9   7       10.15       11.53      2.20 o
   3   9   7       45.84       49.86      5.58 o
   4   9   7        0.00        0.46      0.81 o
   5   9   7        0.01        0.20      0.93 o
   6   9   7        3.77        3.92      1.60 o
  -2  10   7        0.01       -0.33      1.38 o
  -1  10   7        8.08        6.61      2.40 o
   0  10   7       41.23       42.80      3.64 o
   1  10   7        6.92        7.24      2.38 o
   2  10   7        2.16        1.63      1.33 o
   3  10   7       18.94       21.87      3.95 o
   4  10   7        5.19        3.95      2.33 o
   5  10   7        0.52       -0.06      0.69 o
   6  10   7       15.01       12.11      1.68 o
   0  11   7        2.84        4.70      2.46 o
   1  11   7        2.12        0.48      1.24 o
   2  11   7        4.61        2.43      1.70 o
   3  11   7        5.90        6.17      2.64 o
   4  11   7       22.22       25.45      3.91 o
   5  11   7       28.34       39.71      4.81 o
  -3 -10   8       54.57       53.01      4.81 o
  -2 -10   8       25.71       32.78      5.13 o
  -1 -10   8        3.08        2.22      2.00 o
   0 -10   8        0.05        0.01      0.97 o
  -5  -9   8        7.91        6.42      2.00 o
  -4  -9   8       13.86       14.92      2.57 o
  -3  -9   8       15.60       11.78      1.79 o
  -2  -9   8       29.74       26.53      4.07 o
  -1  -9   8        9.38        8.33      2.10 o
   0  -9   8       30.84       33.53      4.37 o
   1  -9   8       51.26       55.79      6.16 o
   2  -9   8        5.54        4.45      1.97 o
  -6  -8   8       31.96       43.94      4.60 o
  -5  -8   8        1.10        0.85      0.69 o
  -4  -8   8        5.00        5.10      1.48 o
  -3  -8   8      108.36      116.23      5.29 o
  -2  -8   8       39.29       37.66      2.34 o
  -1  -8   8       32.78       31.27      2.67 o
   0  -8   8        0.01       -0.38      1.05 o
   1  -8   8       10.93       13.10      3.11 o
   2  -8   8        0.08        0.46      1.39 o
   3  -8   8       29.76       27.90      2.78 o
  -6  -7   8        9.57        5.28      2.65 o
  -5  -7   8        1.69        0.95      1.85 o
  -4  -7   8        1.85        1.60      1.16 o
  -3  -7   8       12.34       15.01      2.67 o
  -2  -7   8        7.47        7.88      1.56 o
  -1  -7   8       16.43       15.05      2.29 o
   0  -7   8       62.52       61.88      3.83 o
   1  -7   8      115.08      105.28      5.17 o
   2  -7   8        4.84        4.68      1.90 o
   3  -7   8        0.29        0.04      0.55 o
   4  -7   8        3.02        2.04      1.34 o
  -7  -6   8        0.41        0.51      1.91 o
  -6  -6   8       69.34       80.10      5.48 o
  -5  -6   8       28.95       34.19      5.01 o
  -4  -6   8      205.55      231.90     11.15 o
  -3  -6   8        0.53        0.25      1.81 o
  -2  -6   8      942.32     1055.28     30.99 o
  -1  -6   8       26.91       27.79      2.92 o
   0  -6   8      573.61      614.47     19.95 o
   1  -6   8        6.90        6.80      1.83 o
   2  -6   8      182.62      172.05      7.75 o
   3  -6   8      159.69      141.42      5.79 o
   4  -6   8       42.61       32.19      4.01 o
   5  -6   8        1.96        0.42      1.52 o
  -7  -5   8       30.15       37.60      5.06 o
  -6  -5   8       21.81       26.26      3.11 o
  -5  -5   8       74.44       91.52      6.24 o
  -4  -5   8      167.78      200.14     11.92 o
  -3  -5   8      108.74      102.26      8.05 o
  -2  -5   8      448.44      500.16     14.85 o
  -1  -5   8      239.27      236.68      8.08 o
   0  -5   8      111.35      118.49      5.14 o
   1  -5   8       26.02       26.94      2.52 o
   2  -5   8       72.16       78.79      4.69 o
   3  -5   8        6.85        4.32      1.12 o
   4  -5   8       39.06       36.93      3.53 o
   5  -5   8        4.93        2.63      1.47 o
  -7  -4   8        0.28        0.43      1.65 o
  -6  -4   8       23.91       22.28      2.57 o
  -5  -4   8       27.88       33.10      3.81 o
  -4  -4   8        4.26        4.45      2.73 o
  -3  -4   8       40.79       46.64      4.40 o
  -2  -4   8        0.00       -0.02      0.65 o
  -1  -4   8       44.92       47.07      2.67 o
   0  -4   8       10.53       11.12      1.38 o
   1  -4   8       56.80       61.82      3.35 o
   2  -4   8        9.34        8.63      1.87 o
   3  -4   8       12.24        8.87      1.26 o
   4  -4   8       60.46       51.59      3.70 o
   5  -4   8      102.53       97.36      6.12 o
   6  -4   8        4.82        2.56      1.51 o
  -7  -3   8        2.58        3.35      1.96 o
  -6  -3   8       21.77       24.51      3.90 o
  -5  -3   8        4.13        5.25      1.89 o
  -4  -3   8       28.34       25.48      4.09 o
  -3  -3   8        0.15        0.09      1.14 o
  -2  -3   8       20.85       22.35      1.69 o
  -1  -3   8       19.80       20.21      1.55 o
   0  -3   8       21.73       22.86      1.52 o
   1  -3   8       96.83      101.77      2.94 o
   2  -3   8        0.24        0.44      0.49 o
   3  -3   8        0.66        0.08      1.12 o
   4  -3   8       75.30       74.48      3.69 o
   5  -3   8       17.31       18.51      2.40 o
   6  -3   8       11.56       13.05      2.23 o
  -7  -2   8       13.91       10.39      5.53 o
  -6  -2   8       57.15       60.19      3.63 o
  -5  -2   8        0.03        0.17      0.93 o
  -4  -2   8       92.47       94.98      5.91 o
  -3  -2   8       37.61       39.60      3.82 o
  -2  -2   8      373.99      414.72     10.04 o
  -1  -2   8       11.92       10.46      0.89 o
   0  -2   8      164.04      153.90      3.77 o
   1  -2   8      109.57      109.82      2.58 o
   2  -2   8      102.68       94.04      3.17 o
   3  -2   8       42.82       39.59      2.12 o
   4  -2   8        0.36        0.18      0.74 o
   5  -2   8      247.34      264.76      9.90 o
   6  -2   8        3.15        2.91      1.72 o
   7  -2   8       16.70       22.90      2.45 o
  -7  -1   8        0.65        0.15      3.32 o
  -6  -1   8       13.15       14.12      8.86 o
  -5  -1   8        9.22       11.02      1.84 o
  -4  -1   8       49.83       47.54      3.06 o
  -3  -1   8       76.86       78.91      2.58 o
  -2  -1   8      509.19      565.34     13.71 o
  -1  -1   8       33.42       33.61      1.09 o
   0  -1   8      400.83      428.23      8.62 o
   1  -1   8       23.83       31.70      1.78 o
   2  -1   8      527.84      579.88     11.75 o
   3  -1   8      369.85      370.35      8.80 o
   4  -1   8       10.73       10.46      1.59 o
   5  -1   8      318.81      323.81     13.92 o
   6  -1   8        0.75        0.16      1.03 o
   7  -1   8        0.03        0.17      1.22 o
  -7   0   8        0.24        1.77      4.33 o
  -6   0   8       88.71      100.87     14.64 o
  -5   0   8       21.62       21.80      4.37 o
  -4   0   8        0.20        0.54      1.09 o
  -3   0   8        0.82        0.45      0.61 o
  -2   0   8       73.04       77.19      2.48 o
  -1   0   8      337.54      346.29      5.51 o
   0   0   8      234.85      256.96      5.99 o
   1   0   8       17.32       18.96      1.63 o
   2   0   8      598.88      657.23     12.13 o
   3   0   8      191.68      203.21      4.51 o
   4   0   8      272.97      281.13      8.95 o
   5   0   8       35.68       38.21      3.91 o
   6   0   8       33.23       36.86      4.16 o
   7   0   8        7.02        6.30      1.85 o
  -7   1   8       31.83       27.45     23.41 o
  -6   1   8        0.19        6.38      6.22 o
  -5   1   8       56.18       50.63      8.77 o
  -4   1   8      376.08      402.68     20.60 o
  -3   1   8        1.72        0.68      0.70 o
  -2   1   8       54.49       50.76      1.86 o
  -1   1   8      133.92      153.06      3.02 o
   0   1   8       15.18       13.22      0.56 o
   1   1   8      569.30      626.26     12.10 o
   2   1   8       29.87       27.08      1.27 o
   3   1   8      403.12      435.16      7.81 o
   4   1   8        0.03        0.03      0.96 o
   5   1   8       17.41       18.30      2.69 o
   6   1   8       19.26       20.66      3.42 o
   7   1   8       38.61       47.98      4.48 o
  -6   2   8        4.13        1.94      2.37 o
  -5   2   8       88.68       89.65      6.48 o
  -4   2   8      283.47      282.73     13.82 o
  -3   2   8       18.39       17.84      2.04 o
  -2   2   8       79.25       72.84      4.38 o
  -1   2   8      155.19      166.00      3.81 o
   0   2   8        0.02        0.19      0.39 o
   1   2   8       12.57       17.65      0.75 o
   2   2   8      134.43      132.70      2.55 o
   3   2   8       12.69       12.95      1.03 o
   4   2   8       61.83       63.10      3.59 o
   5   2   8      144.92      142.69      7.28 o
   6   2   8        4.40        3.62      1.70 o
   7   2   8       33.68       39.65      3.66 o
   8   2   8        3.41        4.03      1.40 o
  -6   3   8        6.45        4.11      2.09 o
  -5   3   8       14.83       13.78      3.74 o
  -4   3   8      341.85      337.95     90.83 o
  -3   3   8       28.69       26.93      4.05 o
  -2   3   8       27.39       27.35      3.37 o
  -1   3   8      177.26      178.43      5.05 o
   0   3   8      338.10      397.50     11.53 o
   1   3   8      169.44      178.21      3.34 o
   2   3   8        0.80        1.70      0.52 o
   3   3   8      686.49      733.41     13.35 o
   4   3   8       27.94       29.45      2.08 o
   5   3   8      107.78      103.25      5.47 o
   6   3   8        0.01        0.57      1.34 o
   7   3   8        0.01       -0.15      0.70 o
   8   3   8        1.88        1.82      2.19 o
  -6   4   8        5.92        2.81      2.30 o
  -5   4   8       41.69       39.99     12.47 o
  -4   4   8       28.99       30.51      6.21 o
  -3   4   8       38.90       33.79      5.91 o
  -2   4   8       64.37       68.67      5.24 o
  -1   4   8        7.09        6.94      2.72 o
   0   4   8      254.69      305.41     10.91 o
   1   4   8       14.27       17.93      1.40 o
   2   4   8        1.37        1.59      0.57 o
   3   4   8      383.14      385.76     10.95 o
   4   4   8        0.14        0.61      0.93 o
   5   4   8      155.52      157.88      6.00 o
   6   4   8        8.21        6.41      1.80 o
   7   4   8       11.30        8.08      1.65 o
   8   4   8        3.18        3.45      2.59 o
  -5   5   8        0.80        1.07      4.20 o
  -4   5   8       33.77       44.91      7.19 o
  -3   5   8        9.31        6.16      2.10 o
  -2   5   8      128.78      136.26      8.39 o
  -1   5   8        0.12        2.97      2.15 o
   0   5   8      335.53      365.10     21.96 o
   1   5   8       32.54       30.48      1.87 o
   2   5   8       26.91       20.82      1.92 o
   3   5   8        9.36        8.30      1.41 o
   4   5   8       79.97       85.51      5.63 o
   5   5   8       15.46       15.71      2.23 o
   6   5   8      194.05      177.58      6.34 o
   7   5   8       18.18       15.60      1.53 o
   8   5   8       30.65       29.14      5.15 o
  -5   6   8       22.47       21.28     14.28 o
  -4   6   8        2.05        4.27      5.83 o
  -3   6   8       22.95       17.58      4.19 o
  -2   6   8        0.64        0.60      1.96 o
  -1   6   8       71.12       85.55      7.94 o
   0   6   8        0.71        1.30      1.03 o
   1   6   8      155.02      172.28      6.89 o
   2   6   8       48.48       45.24      2.55 o
   3   6   8      184.28      175.49      8.81 o
   4   6   8       34.49       35.53      3.47 o
   5   6   8      179.77      188.78      6.70 o
   6   6   8       79.40       69.95      3.89 o
   7   6   8        4.09        1.66      1.16 o
  -4   7   8        0.07       -2.01      2.77 o
  -3   7   8       73.32       65.78     12.38 o
  -2   7   8       44.69       43.24      4.78 o
  -1   7   8       41.07       34.38      4.58 o
   0   7   8        0.79       -0.19      0.97 o
   1   7   8        0.04        0.21      0.91 o
   2   7   8       49.10       46.51      2.54 o
   3   7   8       17.52       16.09      1.70 o
   4   7   8       45.79       45.57      3.03 o
   5   7   8       20.21       18.01      2.47 o
   6   7   8        9.59        8.78      2.05 o
   7   7   8       27.67       24.59      2.31 o
  -3   8   8        3.08        2.32      2.11 o
  -2   8   8        8.14       11.09      2.75 o
  -1   8   8        1.89        3.87      2.26 o
   0   8   8        0.02       -0.19      0.80 o
   1   8   8        4.27        5.12      1.51 o
   2   8   8      100.64      100.90      5.11 o
   3   8   8        5.47        4.77      1.23 o
   4   8   8       60.83       55.28      5.45 o
   5   8   8        0.28        0.07      0.70 o
   6   8   8        1.40        1.63      1.32 o
   7   8   8        1.45        0.62      1.07 o
  -2   9   8       14.65       15.37      2.83 o
  -1   9   8        0.70        1.03      2.04 o
   0   9   8        2.18        1.58      1.11 o
   1   9   8       55.06       58.94      5.26 o
   2   9   8        0.85        0.94      1.22 o
   3   9   8       27.95       35.77      4.57 o
   4   9   8      108.41      101.48     12.21 o
   5   9   8        4.99        3.54      1.14 o
   6   9   8        4.09        4.24      1.40 o
  -1  10   8       10.25        7.35      1.96 o
   0  10   8       53.80       59.54      6.11 o
   1  10   8        6.23        4.94      1.68 o
   2  10   8        0.42        0.18      1.03 o
   3  10   8        7.58        9.64      2.97 o
   4  10   8       91.03      100.18      8.10 o
   5  10   8        0.34        0.00      0.79 o
   1  11   8        2.26        2.69      2.84 o
   2  11   8        8.01        5.60      2.76 o
   3  11   8       20.60       30.38      3.91 o
   4  11   8        1.21        0.85      1.68 o
  -2 -10   9       15.18       15.75      2.75 o
  -4  -9   9        1.88        1.13      0.85 o
  -3  -9   9       11.15       10.38      1.62 o
  -2  -9   9        0.80        0.16      0.68 o
  -1  -9   9        1.93        1.13      0.83 o
   0  -9   9       15.72       10.12      4.00 o
   1  -9   9        3.66        2.73      1.71 o
  -5  -8   9        2.09        0.85      1.44 o
  -4  -8   9       39.47       40.91      3.96 o
  -3  -8   9        1.19        1.56      1.16 o
  -2  -8   9       70.05       77.02      3.84 o
  -1  -8   9        2.82        3.03      1.02 o
   0  -8   9        0.39        0.34      0.83 o
   1  -8   9        1.32        1.20      2.00 o
   2  -8   9        0.00        0.50      1.53 o
  -6  -7   9        7.05        2.87      1.98 o
  -5  -7   9        1.86        1.66      1.87 o
  -4  -7   9       17.80       22.29      3.35 o
  -3  -7   9       56.86       55.76      3.67 o
  -2  -7   9       76.96       70.51      3.39 o
  -1  -7   9       36.39       41.74      2.94 o
   0  -7   9       16.72       20.04      2.67 o
   1  -7   9        3.37        3.78      1.45 o
   2  -7   9        3.92        2.37      1.05 o
   3  -7   9        0.00        0.57      0.93 o
  -6  -6   9       24.13       27.75      3.67 o
  -5  -6   9       14.86       11.48      3.79 o
  -4  -6   9      100.12      117.56     12.59 o
  -3  -6   9       59.01       52.90      5.41 o
  -2  -6   9        0.71        1.12      1.03 o
  -1  -6   9      192.36      201.05      6.98 o
   0  -6   9        7.00        8.10      1.58 o
   1  -6   9      126.87      130.69      7.00 o
   2  -6   9        0.12        1.70      1.33 o
   3  -6   9       76.02       65.05      5.78 o
   4  -6   9       71.74       60.96      9.77 o
  -6  -5   9       18.26       19.12      2.56 o
  -5  -5   9       12.52       13.87      2.73 o
  -4  -5   9       45.90       43.19      6.89 o
  -3  -5   9        2.35        1.89      1.79 o
  -2  -5   9      118.66      120.99      4.76 o
  -1  -5   9      107.40      109.36      5.33 o
   0  -5   9      896.19     1005.88     30.39 o
   1  -5   9       86.22       82.69      4.01 o
   2  -5   9      405.74      394.67     17.02 o
   3  -5   9      109.91      111.14      5.99 o
   4  -5   9        0.82       -0.39      0.82 o
   5  -5   9       45.25       32.16     13.22 o
  -7  -4   9        4.72        5.88     11.92 o
  -6  -4   9       12.59       13.81      1.91 o
  -5  -4   9        0.10        0.23      1.18 o
  -4  -4   9        1.33        1.04      1.59 o
  -3  -4   9       28.34       28.32      3.44 o
  -2  -4   9       47.20       53.26      5.66 o
  -1  -4   9        0.55        1.10      0.92 o
   0  -4   9        6.47        7.16      1.97 o
   1  -4   9        2.59        2.99      1.11 o
   2  -4   9       72.14       71.46      4.06 o
   3  -4   9        2.48        3.17      1.31 o
   4  -4   9      310.39      272.41     22.90 o
   5  -4   9       10.42        5.36      1.73 o
  -7  -3   9        1.53        0.76      6.03 o
  -6  -3   9       37.64       38.44      4.13 o
  -5  -3   9       15.55       17.47      2.64 o
  -4  -3   9       44.72       44.50      4.31 o
  -3  -3   9       15.38       15.36      2.52 o
  -2  -3   9      135.78      133.46      5.50 o
  -1  -3   9       13.49       13.00      1.35 o
   0  -3   9      165.83      161.70      4.21 o
   1  -3   9        0.47        0.69      1.25 o
   2  -3   9      211.55      204.43      7.26 o
   3  -3   9        8.26        7.72      2.63 o
   4  -3   9        6.91        7.55      1.30 o
   5  -3   9       14.91       14.84      2.21 o
   6  -3   9       16.43       17.35      1.93 o
  -7  -2   9        0.88        2.48      7.05 o
  -6  -2   9       12.92       11.10      2.20 o
  -5  -2   9       56.94       54.82      4.61 o
  -4  -2   9        2.71        1.16      1.39 o
  -3  -2   9       53.42       52.98      4.34 o
  -2  -2   9      175.75      181.06      8.57 o
  -1  -2   9       16.56       15.36      1.19 o
   0  -2   9       25.71       26.36      1.89 o
   1  -2   9       90.79       91.19      3.90 o
   2  -2   9        0.00       -0.21      0.91 o
   3  -2   9       68.71       71.89      3.64 o
   4  -2   9        5.15        3.91      1.15 o
   5  -2   9       63.59       65.40      3.93 o
   6  -2   9        0.86        0.63      1.23 o
  -7  -1   9       11.69        2.30      6.23 o
  -6  -1   9       87.72       81.65     10.09 o
  -5  -1   9      169.02      160.70     15.07 o
  -4  -1   9        5.59        4.95      1.62 o
  -3  -1   9       23.62       23.75      1.94 o
  -2  -1   9      121.46      117.02      7.87 o
  -1  -1   9       52.12       58.34      2.61 o
   0  -1   9        4.60        6.61      0.98 o
   1  -1   9        7.94       10.26      1.52 o
   2  -1   9      464.23      506.66     13.78 o
   3  -1   9       49.13       46.86      2.36 o
   4  -1   9      119.27      110.37      3.96 o
   5  -1   9       58.27       54.76      4.03 o
   6  -1   9        6.96        5.36      1.77 o
   7  -1   9       43.47       44.57      3.51 o
  -6   0   9      236.90      251.40     23.38 o
  -5   0   9       51.97       50.00      8.52 o
  -4   0   9      101.67       96.97      7.26 o
  -3   0   9       16.91       14.10      1.28 o
  -2   0   9        7.58        8.03      1.94 o
  -1   0   9       22.73       25.73      1.74 o
   0   0   9        6.00        6.99      0.65 o
   1   0   9       13.98       16.25      1.50 o
   2   0   9       72.88       73.51      2.68 o
   3   0   9        1.48        1.20      0.65 o
   4   0   9      132.07      145.60      5.64 o
   5   0   9       11.66        9.56      1.71 o
   6   0   9       72.19       73.39      4.51 o
   7   0   9        2.39        4.07      1.57 o
  -6   1   9      139.64      122.35     42.72 o
  -5   1   9       66.23       66.38     10.40 o
  -4   1   9      888.71      863.42     56.98 o
  -3   1   9        5.96        5.44      1.98 o
  -2   1   9      191.81      191.80      5.92 o
  -1   1   9      168.16      202.29      5.60 o
   0   1   9       82.96       81.76      2.86 o
   1   1   9       93.76       93.79      2.85 o
   2   1   9        0.46        0.51      0.67 o
   3   1   9       77.60       74.66      2.79 o
   4   1   9       21.86       19.22      2.51 o
   5   1   9       43.82       40.61      2.86 o
   6   1   9       31.88       34.40      3.89 o
   7   1   9        5.46        3.05      1.57 o
  -6   2   9       24.88       25.64     14.04 o
  -5   2   9       69.04       60.25     20.83 o
  -4   2   9       29.77       34.38      6.30 o
  -3   2   9      105.78      104.49      6.11 o
  -2   2   9       45.74       46.72      4.16 o
  -1   2   9      199.42      212.02      6.65 o
   0   2   9       33.09       30.80      1.56 o
   1   2   9       20.63       20.88      1.98 o
   2   2   9       60.86       62.93      1.94 o
   3   2   9        2.11        2.73      0.80 o
   4   2   9       96.13       98.48      4.56 o
   5   2   9        0.13        1.50      1.25 o
   6   2   9        9.01        9.91      1.75 o
   7   2   9        0.68        0.50      1.73 o
  -6   3   9        3.24        1.42      1.19 o
  -5   3   9       56.92       55.22     10.61 o
  -4   3   9      360.65      382.37     28.93 o
  -3   3   9       22.70       18.23      4.39 o
  -2   3   9      370.82      404.35     16.48 o
  -1   3   9       85.30       84.84      3.67 o
   0   3   9       74.15       73.33      2.98 o
   1   3   9        9.26       10.08      1.30 o
   2   3   9      501.46      457.11     11.69 o
   3   3   9        6.12        7.51      1.33 o
   4   3   9        5.32        5.30      1.64 o
   5   3   9       13.55       12.36      2.53 o
   6   3   9       14.72       17.10      2.58 o
   7   3   9        7.23        7.71      2.05 o
  -5   4   9        4.67        4.55      2.95 o
  -4   4   9        0.01        0.05      3.14 o
  -3   4   9      206.97      204.84     12.67 o
  -2   4   9      166.39      165.10     10.23 o
  -1   4   9        5.07        7.75      2.57 o
   0   4   9        1.27        1.84      0.94 o
   1   4   9        5.72        7.63      2.19 o
   2   4   9      217.42      208.77      5.79 o
   3   4   9       19.50       20.98      1.57 o
   4   4   9       71.56       68.27      4.16 o
   5   4   9       76.81       76.75      4.24 o
   6   4   9        3.47        5.29      2.04 o
   7   4   9        1.90        1.31      1.05 o
  -5   5   9       12.24       11.02      3.94 o
  -4   5   9        6.45       11.40      4.64 o
  -3   5   9       73.20       71.05      7.45 o
  -2   5   9       35.98       29.00      4.23 o
  -1   5   9       12.26       11.48      3.79 o
   0   5   9        0.03        0.95      1.64 o
   1   5   9        0.31        0.99      1.41 o
   2   5   9       84.70       81.46      3.28 o
   3   5   9       43.42       37.57      1.93 o
   4   5   9        1.19        1.37      1.15 o
   5   5   9       16.84       19.67      1.97 o
   6   5   9      100.54       94.86      4.47 o
   7   5   9        3.60        1.22      1.13 o
  -4   6   9        6.69        2.96      2.99 o
  -3   6   9       23.69       22.11      4.32 o
  -2   6   9       59.38       54.72      5.84 o
  -1   6   9        5.10        2.59      2.22 o
   0   6   9       97.30      104.35      7.29 o
   1   6   9       15.00       19.13      3.99 o
   2   6   9       16.60       14.41      1.74 o
   3   6   9      153.32      156.28      8.03 o
   4   6   9        2.49        2.52      1.09 o
   5   6   9       18.94       15.83      1.95 o
   6   6   9        0.58       -0.22      0.69 o
   7   6   9       21.25       14.15      2.35 o
  -4   7   9       97.58      137.69     17.09 o
  -3   7   9       12.58       14.96      2.62 o
  -2   7   9       76.12       81.82      7.51 o
  -1   7   9       96.91      100.94      7.36 o
   0   7   9        6.16        3.20      2.29 o
   1   7   9        0.34        0.41      0.91 o
   2   7   9        3.42        1.95      0.93 o
   3   7   9      186.62      169.69     10.91 o
   4   7   9        1.49        0.83      0.80 o
   5   7   9       44.90       41.01      2.59 o
   6   7   9       16.35       14.93      1.87 o
   7   7   9       16.06       17.29      2.26 o
  -3   8   9        2.28        4.49      1.74 o
  -2   8   9       18.71       23.92      3.47 o
  -1   8   9        0.00        1.08      1.72 o
   0   8   9        3.45        1.72      2.49 o
   1   8   9       37.99       32.15      2.54 o
   2   8   9        7.37        5.39      1.83 o
   3   8   9      263.18      264.00     23.17 o
   4   8   9       15.17       15.42      2.42 o
   5   8   9        0.83        1.74      0.99 o
   6   8   9        2.09        1.43      0.99 o
  -2   9   9        2.46        1.52      1.69 o
  -1   9   9       22.05       25.52      3.35 o
   0   9   9       24.20       22.92      3.07 o
   1   9   9        0.15        0.30      0.81 o
   2   9   9       27.03       27.07      2.28 o
   3   9   9       26.46       33.79      5.25 o
   4   9   9       17.38       18.11      2.95 o
   5   9   9        2.22        1.42      0.70 o
   6   9   9        0.42        0.64      1.10 o
  -1  10   9        4.58        3.43      3.04 o
   0  10   9        0.91        1.08      1.15 o
   1  10   9        2.65        1.49      1.01 o
   2  10   9        0.22       -1.55      2.35 o
   3  10   9        1.12        0.29      1.31 o
   4  10   9       10.79       15.29      3.54 o
   5  10   9        0.35        0.30      1.17 o
   1  11   9        9.85        7.00      2.31 o
   2  11   9        3.34        2.74      3.67 o
   3  11   9        0.53        1.74      3.17 o
  -3  -9  10       77.57       73.60      5.70 o
  -2  -9  10        1.72        0.62      0.67 o
  -1  -9  10        1.22        1.27      0.84 o
   0  -9  10        1.63        1.21      1.11 o
  -5  -8  10       19.68       25.41      2.91 o
  -4  -8  10       64.78       86.51      9.19 o
  -3  -8  10        0.45        0.07      0.66 o
  -2  -8  10        0.03       -0.12      0.92 o
  -1  -8  10        0.01       -0.45      0.69 o
   0  -8  10        0.08        0.22      0.85 o
   1  -8  10        1.13        1.65      1.12 o
   2  -8  10        1.88        3.70      2.31 o
  -5  -7  10        1.96        1.23      2.01 o
  -4  -7  10      101.35      120.33      9.54 o
  -3  -7  10       18.37       19.71      2.40 o
  -2  -7  10      148.13      151.11      6.38 o
  -1  -7  10        0.95        1.59      1.01 o
   0  -7  10        1.26        1.18      1.29 o
   1  -7  10       12.41       11.44      1.74 o
   2  -7  10        1.16        1.03      1.10 o
   3  -7  10       24.20       26.83      4.36 o
  -6  -6  10        0.22        0.02      0.77 o
  -5  -6  10       64.93       72.13      5.31 o
  -4  -6  10       19.60       24.48      3.98 o
  -3  -6  10      122.96      142.70     11.78 o
  -2  -6  10       56.86       56.99      3.54 o
  -1  -6  10       22.73       20.93      2.31 o
   0  -6  10       12.48       10.31      1.52 o
   1  -6  10        2.78        2.81      1.54 o
   2  -6  10        7.59        8.27      2.26 o
   3  -6  10      102.85      110.27      5.53 o
   4  -6  10        6.76        5.94      3.54 o
  -6  -5  10        1.80        0.97      1.61 o
  -5  -5  10       13.73       15.16      2.54 o
  -4  -5  10      103.41      110.10      8.63 o
  -3  -5  10        2.98        3.95      1.79 o
  -2  -5  10      630.76      652.96     38.58 o
  -1  -5  10       46.38       46.38      2.86 o
   0  -5  10      396.16      411.14     22.12 o
   1  -5  10        1.49        2.21      2.15 o
   2  -5  10      194.47      215.45     10.00 o
   3  -5  10       11.43       11.53      2.40 o
   4  -5  10      268.57      284.90     37.08 o
   5  -5  10        6.09        6.20      3.30 o
  -6  -4  10        4.21        0.45      1.32 o
  -5  -4  10        0.12       -0.45      1.08 o
  -4  -4  10       11.52       11.68      2.29 o
  -3  -4  10       47.37       57.54      6.90 o
  -2  -4  10      109.31      119.18      8.62 o
  -1  -4  10      165.80      158.10     12.64 o
   0  -4  10       70.26       75.16      4.63 o
   1  -4  10      473.37      502.52     16.74 o
   2  -4  10       31.97       37.96      3.12 o
   3  -4  10      135.36      145.39      7.41 o
   4  -4  10       86.40       79.40      8.12 o
   5  -4  10       40.55       48.92      4.56 o
  -6  -3  10       21.77       20.32      2.71 o
  -5  -3  10        2.88        2.75      1.45 o
  -4  -3  10        0.07        0.43      1.14 o
  -3  -3  10        0.63        1.08      1.19 o
  -2  -3  10       28.99       26.08      4.34 o
  -1  -3  10        3.31        3.21      1.11 o
   0  -3  10      178.69      180.10      8.78 o
   1  -3  10       21.30       23.02      3.03 o
   2  -3  10        1.66        2.17      1.74 o
   3  -3  10        5.74        3.69      2.79 o
   4  -3  10        7.62        8.15      1.78 o
   5  -3  10       24.05       22.01      4.15 o
   6  -3  10       17.47       17.58      2.29 o
  -6  -2  10       11.24        1.91      7.06 o
  -5  -2  10      107.29      100.89      5.94 o
  -4  -2  10        4.96        4.95      2.03 o
  -3  -2  10       30.08       29.90      5.29 o
  -2  -2  10        5.77        7.18      2.35 o
  -1  -2  10       10.44       15.22      2.73 o
   0  -2  10      144.36      144.57      5.33 o
   1  -2  10       77.98       78.41      3.34 o
   2  -2  10       26.50       26.89      2.83 o
   3  -2  10        0.04       -0.23      0.78 o
   4  -2  10        0.82        1.50      1.21 o
   5  -2  10       38.27       34.80      3.36 o
   6  -2  10        2.09        0.71      1.07 o
  -6  -1  10       36.25       27.76      9.98 o
  -5  -1  10      175.11      136.99     10.23 o
  -4  -1  10        2.87        1.59      1.03 o
  -3  -1  10        3.05        4.06      2.36 o
  -2  -1  10       35.40       34.85      2.99 o
  -1  -1  10       73.76       79.83      5.31 o
   0  -1  10       71.86       69.03      3.63 o
   1  -1  10        9.01       10.11      1.22 o
   2  -1  10       42.52       38.80      2.73 o
   3  -1  10       23.63       21.68      2.80 o
   4  -1  10       24.06       24.17      2.03 o
   5  -1  10       74.95       67.93      4.38 o
   6  -1  10        3.11        4.61      1.87 o
  -6   0  10       18.42        5.35      4.17 o
  -5   0  10       66.10       31.80      8.91 o
  -3   0  10        0.30        0.84      0.80 o
  -2   0  10      109.26      106.66      3.84 o
  -1   0  10       30.42       31.85      2.22 o
   0   0  10       31.64       29.20      2.91 o
   1   0  10       20.18       20.01      1.29 o
   2   0  10       86.08       90.76      3.99 o
   3   0  10        0.61        1.33      1.28 o
   4   0  10       11.74       11.08      1.55 o
   5   0  10        1.64        1.08      1.01 o
   6   0  10        0.03        0.46      1.06 o
   7   0  10       61.03       68.97      4.89 o
  -6   1  10       10.04        7.07      6.78 o
  -5   1  10        5.01        2.75      4.03 o
  -4   1  10      108.98      107.74     11.63 o
  -3   1  10       41.63       30.98      2.87 o
  -2   1  10       85.76       81.39      4.30 o
  -1   1  10      222.35      235.01      7.32 o
   0   1  10        0.51       -0.33      1.01 o
   1   1  10       92.60       91.24      4.09 o
   2   1  10       53.84       49.31      2.16 o
   3   1  10       32.66       30.71      2.44 o
   4   1  10        5.49        4.08      1.31 o
   5   1  10        2.47        2.68      1.23 o
   6   1  10       30.11       28.37      3.29 o
   7   1  10        0.04        0.10      0.90 o
  -6   2  10      150.17      172.70     23.93 o
  -5   2  10       33.76       28.06     11.14 o
  -4   2  10     1194.27     1194.07    205.46 o
  -3   2  10       69.28       70.22      5.59 o
  -2   2  10      951.12     1008.39     37.71 o
  -1   2  10       68.70       71.10      3.92 o
   0   2  10       97.74       96.25      6.33 o
   1   2  10       81.57       81.87      3.66 o
   2   2  10       80.21       74.52      3.10 o
   3   2  10       22.19       25.47      2.55 o
   4   2  10        3.52        3.93      1.84 o
   5   2  10       45.44       42.33      3.02 o
   6   2  10       14.80       15.04      1.90 o
   7   2  10        2.71        2.60      1.62 o
  -6   3  10        4.68        3.22      6.30 o
  -5   3  10      100.61       79.64     19.07 o
  -4   3  10       15.49       14.29      3.71 o
  -3   3  10      509.21      482.97     57.73 o
  -2   3  10      430.78      442.11     17.98 o
  -1   3  10      274.60      272.08      9.71 o
   0   3  10        1.34        4.05      3.49 o
   1   3  10      229.01      228.00      9.47 o
   2   3  10      108.16      105.67      8.29 o
   3   3  10       14.02       15.91      1.63 o
   4   3  10        0.49        0.30      0.90 o
   5   3  10       91.47       75.53      5.32 o
   6   3  10        2.95        3.24      1.38 o
   7   3  10       33.91       36.38      3.79 o
  -5   4  10        8.23        7.87      2.89 o
  -4   4  10        3.03        3.43      2.84 o
  -3   4  10        0.41        0.13      1.07 o
  -2   4  10      426.24      452.38     19.39 o
  -1   4  10       14.21        8.00      3.42 o
   0   4  10      544.10      562.87     23.99 o
   1   4  10       73.13       74.53      3.57 o
   2   4  10      263.96      257.48     14.40 o
   3   4  10       20.91       20.03      1.78 o
   4   4  10       92.98       94.56      4.64 o
   5   4  10       45.44       42.90      3.35 o
   6   4  10        6.53        7.57      1.92 o
   7   4  10        0.67        1.08      0.89 o
  -5   5  10        3.92        2.75      2.06 o
  -4   5  10        0.09        0.23      1.93 o
  -3   5  10       78.20       71.49      9.89 o
  -2   5  10      236.64      256.61     12.94 o
  -1   5  10       24.96       34.61      4.86 o
   0   5  10      351.52      382.07     18.87 o
   1   5  10        8.47       10.40      1.71 o
   2   5  10       33.14       30.65      2.65 o
   3   5  10       81.22       78.28      3.43 o
   4   5  10       15.76       15.45      2.09 o
   5   5  10        9.65       13.96      2.26 o
   6   5  10       12.36       14.33      2.20 o
   7   5  10        0.15        0.59      0.72 o
  -4   6  10       34.97       47.24      5.99 o
  -3   6  10        2.72        2.20      1.54 o
  -2   6  10       47.03       48.58      5.76 o
  -1   6  10       60.68       58.45      5.38 o
   0   6  10      606.92      679.89     37.17 o
   1   6  10        1.13        0.32      1.44 o
   2   6  10      356.90      358.24     12.08 o
   3   6  10      311.75      302.25     16.26 o
   4   6  10       17.06       16.75      1.66 o
   5   6  10        0.65       -0.39      0.70 o
   6   6  10        0.05        0.26      0.84 o
   7   6  10        2.01       -0.13      0.90 o
  -3   7  10        1.06        0.59      1.14 o
  -2   7  10        0.04        0.74      1.62 o
  -1   7  10        0.93        0.64      1.96 o
   0   7  10      415.53      438.20     25.07 o
   1   7  10       43.34       38.77      4.61 o
   2   7  10      296.72      281.13     16.37 o
   3   7  10      108.65       95.17      6.72 o
   4   7  10       50.86       55.23      3.37 o
   5   7  10        1.25        1.32      0.78 o
   6   7  10        3.86        3.00      1.36 o
   7   7  10        4.46        2.69      1.24 o
  -3   8  10       34.03       54.35     10.36 o
  -2   8  10       69.83       71.71      7.84 o
  -1   8  10       83.71       93.64      9.16 o
   0   8  10       32.63       28.23      4.00 o
   1   8  10       67.42       65.17      5.41 o
   2   8  10       28.52       32.56      2.48 o
   3   8  10       33.07       31.74      3.10 o
   4   8  10        4.31        3.70      1.19 o
   5   8  10        0.14       -0.09      1.00 o
   6   8  10        3.53        2.49      1.04 o
  -2   9  10       11.08        6.38      1.96 o
  -1   9  10       39.78       43.67      4.98 o
   0   9  10        2.24        1.19      1.70 o
   1   9  10        9.89        5.49      2.26 o
   2   9  10       65.83       67.23      4.54 o
   3   9  10        0.89        0.89      0.86 o
   4   9  10       15.39       28.22     15.17 o
   5   9  10       55.23       68.63      4.31 o
   0  10  10       46.16       49.05      7.57 o
   1  10  10        3.99        2.48      1.16 o
   2  10  10        6.50        2.29      2.14 o
   3  10  10        8.18        9.46      4.25 o
   4  10  10       64.47       77.48      8.27 o
  -4  -8  11        0.00        0.49      1.88 o
  -3  -8  11        4.76        1.52      1.55 o
  -2  -8  11        0.50        0.07      0.54 o
  -1  -8  11        2.13        0.82      0.65 o
   0  -8  11       29.11       33.42      2.86 o
   1  -8  11        0.05       -0.87      2.28 o
  -5  -7  11       10.14        3.69      4.41 o
  -4  -7  11        1.97       -0.06      0.90 o
  -3  -7  11        4.41        3.94      2.05 o
  -2  -7  11        4.89        3.52      1.60 o
  -1  -7  11        0.89        1.52      1.01 o
   0  -7  11        3.38        2.61      1.02 o
   1  -7  11       14.31       13.90      3.64 o
   2  -7  11        0.00       -0.05      1.09 o
  -5  -6  11       22.99       18.52      5.60 o
  -4  -6  11       13.23       11.40      2.10 o
  -3  -6  11      129.87      133.38     17.59 o
  -2  -6  11       87.80       77.29      7.08 o
  -1  -6  11       39.95       43.50      3.37 o
   0  -6  11        0.01        1.79      1.67 o
   1  -6  11        2.20        4.55      1.95 o
   2  -6  11        8.16        9.08      2.58 o
   3  -6  11       45.65       49.78      3.60 o
  -6  -5  11       19.67       21.01      4.44 o
  -5  -5  11        0.23        0.23      1.31 o
  -4  -5  11        9.73       13.20      2.58 o
  -3  -5  11       26.39       22.83      3.98 o
  -2  -5  11       19.52       14.43      4.44 o
  -1  -5  11      151.49      167.16      7.28 o
   0  -5  11       21.16       21.27      2.70 o
   1  -5  11        4.97        4.78      1.60 o
   2  -5  11       50.26       62.42      6.64 o
   3  -5  11       54.35       54.87      5.29 o
   4  -5  11       80.90       93.57     10.13 o
  -6  -4  11       31.08       26.11      5.52 o
  -5  -4  11        2.18        1.08      1.18 o
  -4  -4  11        0.00        0.01      0.78 o
  -3  -4  11       42.30       35.33      7.43 o
  -2  -4  11       36.28       36.21      3.77 o
  -1  -4  11      103.84      113.97      7.99 o
   0  -4  11      481.87      530.83     27.35 o
   1  -4  11       89.94       93.35      4.89 o
   2  -4  11      341.82      352.10     14.91 o
   3  -4  11       12.85       16.24      2.82 o
   4  -4  11      300.63      289.87     33.62 o
   5  -4  11       40.37       43.64      4.22 o
  -6  -3  11       52.18       28.24     10.56 o
  -5  -3  11        0.01       -0.16      0.70 o
  -4  -3  11       26.93       26.15      4.63 o
  -3  -3  11       11.80        8.23      3.00 o
  -2  -3  11        3.84        3.58      1.81 o
  -1  -3  11      176.18      176.36     11.32 o
   0  -3  11      120.76      123.75      5.48 o
   1  -3  11      132.80      134.88      9.65 o
   2  -3  11       72.02       71.18      4.19 o
   3  -3  11        0.07        0.31      0.87 o
   4  -3  11       10.11       11.68      1.70 o
   5  -3  11       10.01        6.55      2.74 o
  -6  -2  11       11.43        1.25      3.12 o
  -5  -2  11      100.98       70.84      8.08 o
  -4  -2  11        1.93        1.69      1.40 o
  -3  -2  11       83.84       88.54      6.23 o
  -2  -2  11       39.39       46.65      3.89 o
  -1  -2  11        8.24        9.00      2.59 o
   0  -2  11      286.63      302.87     16.92 o
   1  -2  11      324.68      327.81     11.39 o
   2  -2  11      305.19      315.33     10.23 o
   3  -2  11       70.30       69.15      3.61 o
   4  -2  11       28.72       22.78      2.53 o
   5  -2  11       18.55       17.71      3.85 o
   6  -2  11        2.38        1.62      1.46 o
  -6  -1  11        1.83       -0.11      1.55 o
  -4  -1  11        4.87        0.91      1.32 o
  -3  -1  11       13.24       14.72      3.01 o
  -2  -1  11        0.96        1.18      1.28 o
  -1  -1  11       64.20       66.60      5.08 o
   0  -1  11        5.16        4.91      1.50 o
   1  -1  11       96.40       91.60      3.68 o
   2  -1  11      670.27      713.69     21.48 o
   3  -1  11       92.60       92.02      4.56 o
   4  -1  11      289.73      288.89      9.95 o
   5  -1  11        0.35       -0.23      1.31 o
   6  -1  11       28.43       28.91      4.45 o
  -3   0  11        0.11       -0.31      0.84 o
  -2   0  11        9.71       11.12      1.71 o
  -1   0  11        0.29        0.30      0.84 o
   0   0  11       37.76       36.71      3.08 o
   1   0  11        3.74        5.22      1.79 o
   2   0  11       19.23       18.89      2.26 o
   3   0  11       70.49       73.98      3.81 o
   4   0  11        9.84        9.08      1.58 o
   5   0  11        1.10        1.64      1.26 o
   6   0  11        0.80        1.43      1.01 o
  -3   1  11       10.51        8.34      2.01 o
  -2   1  11       14.22       14.35      1.93 o
  -1   1  11      128.79      132.06      6.40 o
   0   1  11      166.03      172.70      6.06 o
   1   1  11       10.85       11.52      1.94 o
   2   1  11        0.38        0.02      0.66 o
   3   1  11       74.74       72.66      4.01 o
   4   1  11      322.73      336.54     14.48 o
   5   1  11        0.37        0.68      1.07 o
   6   1  11      108.50      111.38     11.34 o
   7   1  11        4.07        5.12      2.09 o
  -5   2  11        9.09        5.33      5.35 o
  -4   2  11        6.90        5.07      1.87 o
  -3   2  11       17.14       16.49      2.37 o
  -2   2  11       47.07       45.84      5.70 o
  -1   2  11      136.81      141.34      6.60 o
   0   2  11      266.78      278.69     12.38 o
   1   2  11      472.14      464.09     21.54 o
   2   2  11        4.65        5.66      1.95 o
   3   2  11        2.68        3.59      1.21 o
   4   2  11       39.83       41.13      3.25 o
   5   2  11       83.13       77.26      3.46 o
   6   2  11       28.04       29.78      2.55 o
   7   2  11        4.71        3.03      1.16 o
  -5   3  11       40.13       28.55     11.78 o
  -4   3  11       13.83       11.28      2.91 o
  -3   3  11       58.04       53.63      4.69 o
  -2   3  11      667.30      697.01     32.99 o
  -1   3  11       50.89       54.50      7.52 o
   0   3  11      315.12      312.07     12.42 o
   1   3  11      250.51      240.85     10.54 o
   2   3  11      143.74      141.18      7.76 o
   3   3  11       98.75       94.90      5.01 o
   4   3  11       14.34       15.31      1.98 o
   5   3  11        4.91        4.50      1.29 o
   6   3  11       70.91       73.47      3.34 o
   7   3  11        3.61        3.35      1.23 o
  -5   4  11        0.03        0.44      2.42 o
  -4   4  11        1.27        2.94      2.36 o
  -3   4  11       15.15       12.01      2.27 o
  -2   4  11       14.60        8.05      3.80 o
  -1   4  11      108.06      111.49      6.25 o
   0   4  11      237.74      221.50      9.13 o
   1   4  11       18.60       17.31      2.77 o
   2   4  11      321.15      326.28     16.96 o
   3   4  11        2.56        3.00      1.97 o
   4   4  11        0.58        0.41      1.03 o
   5   4  11       49.41       50.68      3.02 o
   6   4  11        0.65        0.44      0.79 o
   7   4  11        3.21        2.91      1.33 o
  -4   5  11       16.95       22.56      3.86 o
  -3   5  11        2.77        2.61      1.42 o
  -2   5  11       72.39       79.11      5.40 o
  -1   5  11      145.70      160.54     11.59 o
   0   5  11      187.16      197.23      9.42 o
   1   5  11       80.00       78.62      3.69 o
   2   5  11       46.10       42.02      3.74 o
   3   5  11        4.42        4.86      2.07 o
   4   5  11        0.77        1.38      1.11 o
   5   5  11        0.01        0.81      0.90 o
   6   5  11       66.66       59.02      3.21 o
   7   5  11        3.35        2.02      1.22 o
  -4   6  11       31.98       55.69      6.99 o
  -3   6  11        8.27        6.05      2.32 o
  -2   6  11       12.24       17.51      3.01 o
  -1   6  11        0.22        0.21      1.32 o
   0   6  11       80.75       96.26      7.45 o
   1   6  11       65.62       69.99      5.00 o
   2   6  11      292.22      286.15     12.64 o
   3   6  11       11.65       10.87      2.33 o
   4   6  11        3.65        3.65      1.36 o
   5   6  11       15.10       16.06      1.60 o
   6   6  11       37.84       30.63      2.38 o
  -3   7  11        3.76        3.32      1.53 o
  -2   7  11        0.48        1.36      1.88 o
  -1   7  11        8.07       10.54      3.23 o
   0   7  11      163.21      172.32     10.33 o
   1   7  11       11.74       14.56      2.72 o
   2   7  11      278.67      319.38     23.94 o
   3   7  11        0.34        0.70      0.96 o
   4   7  11       94.08      100.39      4.65 o
   5   7  11        7.08        5.34      1.58 o
   6   7  11       17.32       14.86      2.83 o
  -2   8  11        0.01        0.13      1.38 o
  -1   8  11        1.15        1.37      1.57 o
   0   8  11        0.17       -0.31      1.29 o
   1   8  11       36.00       36.54      3.61 o
   2   8  11      216.98      209.47     25.00 o
   3   8  11       54.87       50.34      6.70 o
   4   8  11      242.11      223.37      7.47 o
   5   8  11        2.05        1.47      0.83 o
   6   8  11       21.56       23.16      4.70 o
  -1   9  11        4.31        4.79      1.98 o
   0   9  11        5.69        4.17      1.86 o
   1   9  11        7.30        4.10      1.73 o
   2   9  11       81.66      100.36     11.28 o
   3   9  11       68.61       68.34     13.05 o
   4   9  11       52.37       44.78     12.96 o
   5   9  11       12.60        9.75      2.53 o
   1  10  11        9.59        6.68      2.35 o
   2  10  11        0.88       -0.10      0.93 o
   3  10  11        5.61        4.18      5.28 o
  -2  -8  12       29.65       28.18     17.75 o
  -1  -8  12        0.00       -0.23      1.07 o
   0  -8  12        0.57        0.14      0.77 o
  -4  -7  12        1.80        0.93      1.95 o
  -3  -7  12        5.54        2.34      2.17 o
  -2  -7  12        2.05        0.39      0.50 o
  -1  -7  12       10.93       15.64      1.87 o
   0  -7  12        7.29        2.65      1.65 o
   1  -7  12       18.04       23.10      2.72 o
   2  -7  12        0.69        0.11      1.40 o
  -5  -6  12        4.59       -0.09      1.24 o
  -4  -6  12        6.20        0.66      0.93 o
  -3  -6  12       13.55        5.30      5.81 o
  -2  -6  12       11.91       14.48      2.43 o
  -1  -6  12       12.33       12.50      1.67 o
   0  -6  12       74.42       81.72      4.83 o
   1  -6  12        0.48        0.48      1.21 o
   2  -6  12       52.77       59.61      4.60 o
   3  -6  12        0.76        1.60      1.21 o
  -5  -5  12        0.81       -0.01      0.51 o
  -4  -5  12        0.04        0.19      0.70 o
  -3  -5  12        6.47        7.05      5.52 o
  -2  -5  12       30.86       33.25      3.35 o
  -1  -5  12       26.28       26.67      4.82 o
   0  -5  12      101.80      110.93      5.34 o
   1  -5  12       13.00       14.35      2.03 o
   2  -5  12        4.62        5.70      2.08 o
   3  -5  12        6.28        7.19      2.33 o
   4  -5  12       51.60       53.98      4.43 o
  -5  -4  12        0.02       -0.07      0.53 o
  -4  -4  12        1.48        1.26      1.80 o
  -3  -4  12        3.93        7.75      3.06 o
  -2  -4  12      113.38      132.54      6.92 o
  -1  -4  12        2.29        0.67      1.53 o
   0  -4  12       28.38       27.82      2.46 o
   1  -4  12        2.19        4.88      1.59 o
   2  -4  12       37.77       37.75      2.84 o
   3  -4  12       21.32       23.33      2.96 o
   4  -4  12       14.09       15.60      2.61 o
  -5  -3  12        4.26        4.19      2.17 o
  -4  -3  12       42.99       38.31      3.90 o
  -3  -3  12       84.71       95.99      8.33 o
  -2  -3  12       68.17       63.89      4.54 o
  -1  -3  12      236.79      255.63     11.44 o
   0  -3  12        2.89        2.22      2.09 o
   1  -3  12      424.79      442.10     22.41 o
   2  -3  12       13.11       14.36      2.15 o
   3  -3  12       39.31       41.99      2.79 o
   4  -3  12        1.34        0.63      0.78 o
   5  -3  12       14.77       16.48      3.31 o
  -5  -2  12       39.85       22.68      2.88 o
  -4  -2  12       23.25       17.87      2.33 o
  -3  -2  12        3.99        3.59      2.52 o
  -2  -2  12      120.56      116.74      6.59 o
  -1  -2  12        7.98        4.25      2.10 o
   0  -2  12        0.00        0.54      1.59 o
   1  -2  12      191.16      165.09     13.39 o
   2  -2  12        2.74        3.02      1.45 o
   3  -2  12      126.68      119.06      4.50 o
   4  -2  12        4.39        4.54      1.30 o
   5  -2  12        0.63        1.40      1.42 o
  -3  -1  12        1.25        0.08      0.80 o
  -2  -1  12        0.09        0.11      0.93 o
  -1  -1  12        0.06        0.51      1.32 o
   0  -1  12       50.25       57.49      5.35 o
   1  -1  12        8.08        6.88      1.75 o
   2  -1  12       50.04       48.97      3.33 o
   3  -1  12      168.81      181.61      6.59 o
   4  -1  12      148.98      143.32      6.30 o
   5  -1  12        5.21        5.95      2.72 o
   6  -1  12       18.47       20.18      2.87 o
  -3   0  12        0.00        0.60      0.87 o
  -2   0  12        1.67        1.34      1.53 o
  -1   0  12        8.17        6.91      2.25 o
   0   0  12        0.05        0.34      0.89 o
   1   0  12      195.09      201.22      7.76 o
   2   0  12        0.45        0.63      0.85 o
   3   0  12      439.01      454.22     26.96 o
   4   0  12        1.35        1.23      0.93 o
   5   0  12      121.59      129.34      6.35 o
   6   0  12        0.02        0.29      1.34 o
  -3   1  12        1.12        0.18      1.11 o
  -2   1  12        1.59        1.97      1.06 o
  -1   1  12        0.00        0.35      1.14 o
   0   1  12        5.91        5.85      1.32 o
   1   1  12      137.44      150.98      6.86 o
   2   1  12       15.34       16.09      2.71 o
   3   1  12       68.01       58.61      3.07 o
   4   1  12      159.80      161.36      6.86 o
   5   1  12      205.91      214.07      8.63 o
   6   1  12       44.38       50.59      4.27 o
  -3   2  12        5.52        1.80      1.24 o
  -2   2  12        6.40        5.94      2.20 o
  -1   2  12       73.44       64.44      5.11 o
   0   2  12       15.79       15.69      2.89 o
   1   2  12      200.07      213.74     11.41 o
   2   2  12        9.10        9.23      1.69 o
   3   2  12       57.51       48.95      2.53 o
   4   2  12       13.10       15.19      2.45 o
   5   2  12      108.29      120.12      5.32 o
   6   2  12       41.59       44.75      3.02 o
  -4   3  12       71.45       52.03      8.35 o
  -3   3  12        1.03        0.83      1.33 o
  -2   3  12      158.01      168.97     15.01 o
  -1   3  12       25.16       21.34      4.20 o
   0   3  12      457.64      458.14     18.76 o
   1   3  12       10.99        8.56      3.39 o
   2   3  12     1203.87     1325.24     67.30 o
   3   3  12        3.50        4.85      2.72 o
   4   3  12      303.99      283.99     22.42 o
   5   3  12      142.55      136.42      6.80 o
   6   3  12        6.92        5.66      1.33 o
  -4   4  12        4.67        4.63      4.70 o
  -3   4  12       76.27       72.72      6.68 o
  -2   4  12       28.84       25.62      4.65 o
  -1   4  12      364.14      389.53     20.94 o
   0   4  12        0.58        0.40      0.98 o
   1   4  12      174.10      174.51      8.20 o
   2   4  12      134.49      132.70      7.26 o
   3   4  12      290.82      313.05     19.87 o
   4   4  12       32.70       37.47      5.19 o
   5   4  12       93.97       94.11     10.39 o
   6   4  12       22.99       26.48      2.39 o
  -4   5  12        4.52        3.24      2.67 o
  -3   5  12        1.37        1.23      1.24 o
  -2   5  12        0.27       -0.18      1.09 o
  -1   5  12       17.11       11.15      3.61 o
   0   5  12        0.88        0.78      2.11 o
   1   5  12        9.44        7.01      2.36 o
   2   5  12       69.24       75.70      5.47 o
   3   5  12       57.02       56.81      5.53 o
   4   5  12       11.13       17.10      3.81 o
   5   5  12        2.24        2.48      1.13 o
   6   5  12        2.36        0.89      0.75 o
  -3   6  12       23.81       23.83      4.23 o
  -2   6  12        1.25        1.18      1.57 o
  -1   6  12      101.89      106.86      6.33 o
   0   6  12        0.03        0.08      0.96 o
   1   6  12       20.82       20.07      4.30 o
   2   6  12        0.75        0.47      1.06 o
   3   6  12      152.20      142.84     14.85 o
   4   6  12       15.68       20.12      3.62 o
   5   6  12        2.38        3.15      2.20 o
   6   6  12       12.60        6.87      2.02 o
  -2   7  12        0.89        0.66      1.52 o
  -1   7  12        0.22        0.07      1.04 o
   0   7  12        0.14        0.18      1.14 o
   1   7  12        3.41        4.01      1.65 o
   2   7  12        3.05        4.13      1.51 o
   3   7  12       12.29       12.03      1.73 o
   4   7  12        1.74        2.16      1.75 o
   5   7  12        0.50        0.04      1.34 o
   6   7  12        1.08        0.95      2.30 o
  -1   8  12        8.01        2.44      1.68 o
   0   8  12        2.89        1.60      1.48 o
   1   8  12        5.49        5.38      2.06 o
   2   8  12        3.53        3.94      1.51 o
   3   8  12       32.15       24.80      3.83 o
   4   8  12        3.32        2.49      1.34 o
   5   8  12       12.86       12.78      3.29 o
   0   9  12        0.08        0.66      1.21 o
   1   9  12       14.90       17.45      2.37 o
   2   9  12       16.47       11.36      3.12 o
   3   9  12        3.34        3.93      1.87 o
  -3  -7  13       16.36       23.48      3.90 o
  -2  -7  13        3.36        1.08      1.72 o
  -1  -7  13        1.93        1.48      1.16 o
   0  -7  13        4.00        1.54      1.07 o
  -4  -6  13        5.60        0.04      1.87 o
  -3  -6  13       32.19       43.54      5.19 o
  -2  -6  13       12.08       18.25      3.74 o
  -1  -6  13        5.54        7.28      2.79 o
   0  -6  13       14.95       14.17      3.27 o
   1  -6  13        1.07        0.65      1.70 o
   2  -6  13        1.33        1.32      1.29 o
  -4  -5  13        0.23       -0.07      1.29 o
  -3  -5  13        4.94        7.05      3.00 o
  -2  -5  13        1.68        1.56      1.26 o
  -1  -5  13       10.87       16.13      2.78 o
   0  -5  13        0.21        0.43      0.74 o
   1  -5  13        1.73        2.41      1.17 o
   2  -5  13        0.73        1.53      1.45 o
   3  -5  13        0.13        0.24      1.00 o
  -5  -4  13        7.11        8.06      2.60 o
  -4  -4  13        0.59        0.04      1.11 o
  -3  -4  13        0.81        0.59      3.09 o
  -2  -4  13        9.08        9.89      2.12 o
  -1  -4  13        5.55        8.85      2.85 o
   0  -4  13        0.53        0.50      1.71 o
   1  -4  13       49.06       52.58      3.38 o
   2  -4  13        1.83        1.94      1.34 o
   3  -4  13       35.72       40.42      4.65 o
   4  -4  13        3.54        3.24      1.99 o
  -5  -3  13       76.38       44.14      4.23 o
  -4  -3  13       33.09       33.51      3.28 o
  -3  -3  13        8.34        6.45      3.13 o
  -2  -3  13       16.17       16.91      2.53 o
  -1  -3  13       15.71       19.85      4.09 o
   0  -3  13        1.46        3.26      2.12 o
   1  -3  13        0.24       -0.34      0.85 o
   2  -3  13        0.47        0.46      0.92 o
   3  -3  13       13.24       13.73      1.70 o
   4  -3  13        6.87        5.82      1.94 o
  -4  -2  13       26.48       19.44      2.55 o
  -3  -2  13        3.79        1.88      1.82 o
  -2  -2  13       79.29       70.11      4.39 o
  -1  -2  13       14.77       16.03      3.39 o
   0  -2  13       60.19       51.73      4.70 o
   1  -2  13        1.83        2.61      2.34 o
   2  -2  13       26.42       22.46      2.43 o
   3  -2  13        0.04        0.05      0.64 o
   4  -2  13        0.06       -0.18      0.65 o
   5  -2  13        1.45        1.43      1.78 o
  -3  -1  13       19.66       18.55      3.41 o
  -2  -1  13       10.72       14.93      2.19 o
  -1  -1  13       61.14       57.92      5.06 o
   0  -1  13       18.14       20.24      3.08 o
   1  -1  13       16.85       25.14      4.19 o
   2  -1  13       11.97        7.98      1.61 o
   3  -1  13       15.48       14.39      1.69 o
   4  -1  13        6.73        6.18      1.16 o
   5  -1  13        7.89        7.10      1.98 o
  -2   0  13       92.03       91.11      7.10 o
  -1   0  13        6.15        6.24      1.59 o
   0   0  13       32.74       32.31      2.56 o
   1   0  13      257.80      286.73     10.75 o
   2   0  13       16.56       19.54      2.48 o
   3   0  13      102.25       96.63      4.51 o
   4   0  13        0.17        0.44      0.70 o
   5   0  13       27.85       25.55      3.03 o
   6   0  13        0.79        0.56      1.38 o
  -3   1  13        0.00        0.29      1.15 o
  -2   1  13       11.83       12.81      2.83 o
  -1   1  13        5.48        3.73      1.52 o
   0   1  13        0.69        2.29      1.70 o
   1   1  13      259.67      283.31     12.52 o
   2   1  13        1.03        1.14      1.16 o
   3   1  13       11.69       15.47      2.17 o
   4   1  13        0.48        0.51      0.76 o
   5   1  13      108.28      101.40      4.95 o
   6   1  13        2.04        1.92      1.69 o
  -3   2  13        0.18       -0.23      0.78 o
  -2   2  13       10.02        7.16      2.10 o
  -1   2  13        1.87        3.71      1.44 o
   0   2  13        0.51        0.35      1.23 o
   1   2  13      177.27      213.93     10.11 o
   2   2  13        2.62        2.57      2.83 o
   3   2  13        0.02        0.25      0.86 o
   4   2  13       59.75       59.25      4.00 o
   5   2  13        0.64       -0.22      0.86 o
   6   2  13       15.30       14.32      1.72 o
  -4   3  13        3.10        1.66      1.24 o
  -3   3  13        1.76        1.40      1.15 o
  -2   3  13       23.96       26.46      3.64 o
  -1   3  13       12.58       14.57      3.56 o
   0   3  13      232.40      230.87      9.73 o
   1   3  13       43.42       48.05      4.44 o
   2   3  13      342.73      368.14     20.08 o
   3   3  13      153.68      151.37     11.57 o
   4   3  13      146.12      164.62     12.74 o
   5   3  13      340.06      308.90     23.46 o
   6   3  13       46.66       45.40      3.85 o
  -4   4  13        0.00        0.17      1.05 o
  -3   4  13        6.09        4.12      1.55 o
  -2   4  13       16.96       16.07      3.27 o
  -1   4  13        2.23        2.32      2.94 o
   0   4  13      114.05      122.80     11.52 o
   1   4  13       48.77       51.57      4.93 o
   2   4  13      385.25      416.20     23.54 o
   3   4  13       80.73       78.00      6.94 o
   4   4  13       91.82       98.57      7.75 o
   5   4  13       16.59       13.26      3.22 o
   6   4  13       22.36       16.49      6.42 o
  -3   5  13        6.06        3.83      1.53 o
  -2   5  13        0.26        0.05      1.79 o
  -1   5  13       18.70       18.06      4.03 o
   0   5  13        1.08        2.48      2.53 o
   1   5  13        0.04        0.24      1.01 o
   2   5  13        0.60        0.83      1.34 o
   3   5  13       24.83       19.58      2.59 o
   4   5  13       15.54       17.40      3.76 o
   5   5  13        6.50        4.37      3.05 o
   6   5  13        0.00        0.11      1.21 o
  -3   6  13        0.02       -0.09      1.85 o
  -2   6  13        1.19        1.36      2.49 o
  -1   6  13       11.33       13.42      3.63 o
   0   6  13        7.20        6.89      3.16 o
   1   6  13        3.80        1.09      3.26 o
   2   6  13        1.19        0.59      1.33 o
   3   6  13       38.62       32.43      4.27 o
   4   6  13        0.46        0.72      1.68 o
   5   6  13        0.46        0.56      1.99 o
  -2   7  13        0.12        0.22      1.30 o
  -1   7  13        0.39        1.02      1.93 o
   0   7  13       13.91        8.04      3.17 o
   1   7  13       21.23       27.00      6.29 o
   2   7  13        4.06        3.83      2.31 o
   3   7  13       25.73       20.75      2.57 o
   4   7  13       13.52       14.40      2.70 o
   5   7  13        0.03        0.11      1.08 o
  -1   8  13        0.32        0.58      4.34 o
   0   8  13       19.94        8.48      8.14 o
   1   8  13        0.46       -0.53      2.06 o
   2   8  13       22.51       31.63      5.66 o
   3   8  13       14.77        6.53      3.34 o
   4   8  13        0.11        0.04      0.77 o
   1   9  13        5.35        5.82      2.13 o
   2   9  13        0.30        0.15      0.93 o
  -3  -6  14        0.10       -0.11      1.41 o
  -2  -6  14        0.71       -0.11      1.80 o
  -1  -6  14        6.94        5.86      2.55 o
   0  -6  14       23.24       30.20      2.85 o
   1  -6  14        4.19        2.65      2.63 o
  -3  -5  14        0.12       -0.01      1.22 o
  -2  -5  14       13.08       12.78      9.25 o
  -1  -5  14       22.09       27.48      3.22 o
   0  -5  14        4.26        2.02      2.15 o
   1  -5  14        0.73        0.00      0.62 o
   2  -5  14       14.40       16.61      2.21 o
  -4  -4  14        2.92        0.08      1.25 o
  -3  -4  14       10.55        8.19      6.66 o
  -2  -4  14        0.06        0.23      1.28 o
  -1  -4  14        8.86       12.81      2.61 o
   0  -4  14       13.05       15.89      2.88 o
   1  -4  14        4.42        4.61      1.17 o
   2  -4  14        0.23        0.39      0.76 o
   3  -4  14       10.65       12.45      2.03 o
  -4  -3  14       16.08       15.70      2.79 o
  -3  -3  14        2.50        0.77      1.54 o
  -2  -3  14        1.21        0.33      1.02 o
  -1  -3  14        0.20        0.17      1.14 o
   0  -3  14       43.51       60.10      4.82 o
   1  -3  14        0.85        1.39      1.65 o
   2  -3  14       24.74       27.31      3.05 o
   3  -3  14        9.38        4.63      2.32 o
   4  -3  14        4.18        2.91      1.74 o
  -4  -2  14        1.14        0.34      0.60 o
  -3  -2  14        0.82        0.30      1.00 o
  -2  -2  14        0.59        0.64      1.03 o
  -1  -2  14       17.31        9.31      3.56 o
   0  -2  14      140.12      159.90      8.00 o
   1  -2  14       41.26       42.36      4.17 o
   2  -2  14        7.32        5.09      2.33 o
   3  -2  14       48.21       49.38      3.21 o
   4  -2  14        2.60        1.18      0.59 o
  -3  -1  14        1.96        1.64      1.68 o
  -2  -1  14       80.46       62.20      6.60 o
  -1  -1  14        0.21        0.00      0.85 o
   0  -1  14      171.92      178.10      8.23 o
   1  -1  14       48.00       48.22      4.34 o
   2  -1  14       39.78       42.41      3.10 o
   3  -1  14       46.10       42.72      2.76 o
   4  -1  14        0.26        0.05      0.59 o
   5  -1  14       16.22       18.15      2.66 o
  -2   0  14       48.45       41.40      3.75 o
  -1   0  14       14.47       16.52      3.38 o
   0   0  14        0.87        0.04      0.84 o
   1   0  14        4.26        4.23      1.33 o
   2   0  14        7.62        7.19      1.72 o
   3   0  14        0.35       -0.01      0.75 o
   4   0  14       70.20       74.41      7.31 o
   5   0  14        0.20       -0.29      0.63 o
  -3   1  14        0.03       -0.54      1.09 o
  -2   1  14        3.09        5.02      1.54 o
  -1   1  14        9.03        9.17      2.88 o
   0   1  14       25.18       21.06      3.29 o
   1   1  14       25.74       23.91      3.86 o
   2   1  14       30.54       28.46      2.40 o
   3   1  14       12.11       14.16      2.27 o
   4   1  14        0.20       -0.19      0.56 o
   5   1  14        0.47        0.09      0.72 o
  -3   2  14        0.00        0.01      0.82 o
  -2   2  14       69.10       38.91     28.01 o
  -1   2  14        4.13        5.28      1.48 o
   0   2  14       36.52       32.45      3.77 o
   1   2  14        5.21        6.69      2.27 o
   2   2  14       54.21       64.08      5.65 o
   3   2  14       15.90       14.33      1.75 o
   4   2  14        0.03        0.15      0.97 o
   5   2  14       12.15       11.26      1.62 o
  -3   3  14        0.14       -0.17      0.94 o
  -2   3  14       75.27       67.14      5.05 o
  -1   3  14       14.52       13.47      3.19 o
   0   3  14       20.74       18.17      3.13 o
   1   3  14       22.85       21.28      3.12 o
   2   3  14      180.95      187.03     10.66 o
   3   3  14       39.18       35.99      3.89 o
   4   3  14       11.92       11.51      4.54 o
   5   3  14       22.60       25.24      4.02 o
  -3   4  14       11.57        9.06      2.32 o
  -2   4  14        3.09        4.22      2.09 o
  -1   4  14        2.84        2.32      2.21 o
   0   4  14        8.13        3.40      3.78 o
   1   4  14       17.68       17.20      2.54 o
   2   4  14        2.65        2.25      1.67 o
   3   4  14       16.25       17.09      2.80 o
   4   4  14      156.64      173.57     13.69 o
   5   4  14        6.79        5.50      4.50 o
  -3   5  14        7.57        3.23      2.46 o
  -2   5  14       28.82       31.32      3.94 o
  -1   5  14        1.62        1.32      2.09 o
   0   5  14        1.71        1.30      1.81 o
   1   5  14        4.20        3.74      1.30 o
   2   5  14       52.62       52.54      4.53 o
   3   5  14       10.61       10.70      3.65 o
   4   5  14        4.95        7.02      2.79 o
   5   5  14       15.19        7.39      6.14 o
  -2   6  14        0.79       -0.10      1.18 o
  -1   6  14        0.94        1.17      2.03 o
   0   6  14        4.74        1.28      3.01 o
   1   6  14        0.15        0.33      1.71 o
   2   6  14       47.08       52.16      6.30 o
   3   6  14        0.10        0.14      1.52 o
   4   6  14       52.32       68.42      8.30 o
   5   6  14        0.01        0.21      1.67 o
  -1   7  14        2.63        0.63      1.80 o
   0   7  14       47.97       65.03     11.43 o
   1   7  14        1.41       -0.58      1.77 o
   2   7  14       35.75       53.06     10.80 o
   3   7  14        0.00        0.63      0.91 o
   4   7  14       12.27       13.82     10.25 o
   1   8  14        0.17        0.89      1.73 o
   2   8  14       28.96       45.55     14.01 o
   3   8  14        0.23        0.60      1.95 o
  -2  -5  15       14.27       18.92      3.58 o
  -1  -5  15        0.63        0.80      1.43 o
   0  -5  15        0.55       -0.16      1.08 o
   1  -5  15        0.98        0.77      1.80 o
  -3  -4  15        6.67        0.11      1.17 o
  -2  -4  15        0.11       -0.11      1.73 o
  -1  -4  15        0.07        0.11      1.09 o
   0  -4  15       33.23       50.17      4.19 o
   1  -4  15        1.32       -0.07      1.03 o
   2  -4  15        1.70        2.12      2.10 o
  -3  -3  15        6.21        3.83      3.34 o
  -2  -3  15        4.20        2.76      1.46 o
  -1  -3  15        0.71        1.01      1.38 o
   0  -3  15        4.45        4.13      2.76 o
   1  -3  15        1.68        2.13      1.99 o
   2  -3  15        6.58        2.62      2.40 o
   3  -3  15        3.13        1.18      1.61 o
  -3  -2  15        6.48        1.93      1.30 o
  -2  -2  15        5.89        5.49      1.70 o
  -1  -2  15        1.78        1.28      1.28 o
   0  -2  15       74.27       96.54      6.63 o
   1  -2  15        0.46       -0.44      1.30 o
   2  -2  15        6.72        7.86      2.16 o
   3  -2  15       37.98       42.43      3.19 o
  -3  -1  15        0.25        0.12      1.83 o
  -2  -1  15        0.55        0.36      1.11 o
  -1  -1  15       11.82       12.28      1.87 o
   0  -1  15        1.70        1.02      1.43 o
   1  -1  15       39.00       48.66      3.95 o
   2  -1  15       94.37      100.86      5.68 o
   3  -1  15        0.05        0.00      0.92 o
   4  -1  15       71.46       55.23     10.71 o
  -2   0  15       20.69       17.96      2.46 o
  -1   0  15        7.59        7.31      2.58 o
   0   0  15       24.88       25.25      4.39 o
   1   0  15      123.63      121.15      7.08 o
   2   0  15        1.13        0.64      1.09 o
   3   0  15       19.21       16.61      2.32 o
   4   0  15       27.78       30.96      3.40 o
  -2   1  15        2.68        0.93      0.94 o
  -1   1  15        7.64        6.68      2.18 o
   0   1  15        4.77        3.67      1.92 o
   1   1  15       81.53       96.37      6.24 o
   2   1  15        0.20        1.09      0.88 o
   3   1  15        0.12        0.21      1.02 o
   4   1  15       15.08       13.01      1.85 o
   5   1  15        0.48       -0.22      1.69 o
  -3   2  15       12.18        7.15      1.38 o
  -2   2  15        0.46       -1.22      2.08 o
  -1   2  15        3.61        3.88      1.21 o
   0   2  15       23.58       22.14      2.83 o
   1   2  15       26.51       26.75      3.80 o
   2   2  15        3.71        4.98      2.06 o
   3   2  15        1.17        0.71      1.04 o
   4   2  15        3.27        1.34      0.68 o
   5   2  15        1.26        0.44      1.36 o
  -2   3  15        7.58        7.72      5.36 o
  -1   3  15       32.47       35.46      5.15 o
   0   3  15       25.40       22.30      2.44 o
   1   3  15        0.49        0.46      1.39 o
   2   3  15      158.44      170.79      8.21 o
   3   3  15       16.88       19.05      2.70 o
   4   3  15        4.84        0.65      2.02 o
   5   3  15        7.47        3.59      4.11 o
  -2   4  15        1.31        0.52      1.14 o
  -1   4  15       44.67       42.62      7.25 o
   0   4  15       12.51       17.84      3.66 o
   1   4  15       17.44       20.34      2.49 o
   2   4  15        6.87        8.77      2.75 o
   3   4  15        0.08       -0.14      1.04 o
   4   4  15       11.04       17.63      3.73 o
   5   4  15       16.75       20.19      3.76 o
  -2   5  15        0.19        0.22      1.09 o
  -1   5  15        1.83        0.75      1.67 o
   0   5  15        7.19       10.75      3.26 o
   1   5  15        1.65        1.39      1.38 o
   2   5  15       18.17       15.91      2.69 o
   3   5  15        1.17        0.14      0.86 o
   4   5  15       23.50       24.54      4.00 o
  -1   6  15        0.69        0.54      1.63 o
   0   6  15       68.35      105.20     19.06 o
   1   6  15        0.14        1.31      2.04 o
   2   6  15        3.01        2.64      1.94 o
   3   6  15        0.21        0.14      0.76 o
   4   6  15       22.46       25.25      3.54 o
   0   7  15       14.17       30.30      6.34 o
   1   7  15        4.31        6.19      2.75 o
   2   7  15       31.84       39.38     12.67 o
   3   7  15        0.07       -0.41      2.28 o
  -1  -4  16        9.40        7.83      6.32 o
   0  -4  16        0.00        0.02      0.92 o
  -2  -3  16        1.24        1.03      1.41 o
  -1  -3  16        0.00       -0.06      0.99 o
   0  -3  16        2.84        0.11      1.16 o
   1  -3  16        1.38        0.16      1.31 o
   2  -3  16        0.24        0.27      0.93 o
  -2  -2  16        1.30        0.58      0.83 o
  -1  -2  16        0.06       -0.14      0.90 o
   0  -2  16        0.01        0.12      1.11 o
   1  -2  16       27.40       31.28      3.21 o
   2  -2  16        2.32        0.83      1.32 o
  -2  -1  16       14.32       14.33      3.45 o
  -1  -1  16        0.22        0.35      1.02 o
   0  -1  16        0.58        0.59      0.98 o
   1  -1  16       38.24       38.54      3.62 o
   2  -1  16        0.69        1.54      1.36 o
   3  -1  16        0.31        0.02      0.73 o
  -2   0  16       15.37       12.50      8.26 o
  -1   0  16        0.36        1.00      2.13 o
   0   0  16        0.10       -0.09      1.44 o
   1   0  16       67.53       65.24     14.07 o
   2   0  16       21.40       22.78      2.39 o
   3   0  16        4.97        3.79      1.53 o
  -2   1  16        1.86        0.74      1.67 o
  -1   1  16        7.75        4.64      3.75 o
   0   1  16        0.70        0.24      1.46 o
   1   1  16       91.98      100.22      7.82 o
   2   1  16        0.68       -0.84      1.82 o
   3   1  16        0.23       -0.48      0.70 o
   4   1  16        0.02       -0.16      1.69 o
  -2   2  16        4.43        2.61      2.15 o
  -1   2  16        0.23        0.20      0.76 o
   0   2  16        1.31        0.24      1.08 o
   1   2  16        1.18        1.44      1.36 o
   2   2  16        7.12        3.49      1.82 o
   3   2  16        6.70        2.62      1.72 o
   4   2  16       10.19        9.19      7.74 o
  -2   3  16        3.70        2.28      2.04 o
  -1   3  16        0.18       -0.40      2.24 o
   0   3  16        2.23        0.41      0.82 o
   1   3  16        0.07       -0.60      1.40 o
   2   3  16        2.37        2.58      1.61 o
   3   3  16        0.52        0.29      0.99 o
   4   3  16        0.00       -0.95      1.77 o
  -1   4  16       13.91       19.46     10.04 o
   0   4  16        0.21        0.37      1.92 o
   1   4  16        8.11       10.90      1.92 o
   2   4  16       19.21       17.34      2.52 o
   3   4  16       16.43       19.53      2.99 o
   4   4  16        4.82        2.16      2.30 o
  -1   5  16        1.24        0.73      1.72 o
   0   5  16        9.28       11.38      6.78 o
   1   5  16       23.56       38.09      6.12 o
   2   5  16        4.82        4.23      2.09 o
   3   5  16        0.00        0.13      0.78 o
   1   6  16        9.63       19.79      4.79 o
   2   6  16        1.80        2.57      1.96 o
  -1  -2  17        0.91       -0.12      1.86 o
   0  -2  17       72.64      102.65      7.46 o
   1  -2  17        0.00       -0.15      1.72 o
  -1  -1  17        0.23        0.07      1.10 o
   0  -1  17       29.46       38.12      4.79 o
   1  -1  17       21.30       37.79      4.87 o
   2  -1  17        2.27        0.77      1.88 o
  -1   0  17        4.76        0.44      1.24 o
   0   0  17        9.80        0.87      2.23 o
   1   0  17        0.50       -0.09      1.37 o
   2   0  17        6.41        2.74      2.84 o
  -1   1  17        1.89        0.25      0.78 o
   0   1  17        3.76        0.67      1.44 o
   1   1  17        1.17        0.22      1.44 o
   2   1  17        0.14        0.46      1.59 o
   3   1  17        0.03       -0.11      1.87 o
  -1   2  17        5.72        2.16      2.72 o
   0   2  17        8.19        2.61      2.35 o
   1   2  17        3.78        1.57      1.94 o
   2   2  17        0.40        0.06      1.22 o
   3   2  17        7.33       -0.05      1.90 o
  -1   3  17        0.06        0.40      1.98 o
   0   3  17        0.61        0.79      2.74 o
   1   3  17       20.14       27.24      3.27 o
   2   3  17        1.11        0.50      1.13 o
   3   3  17        0.38        0.53      1.42 o
   0   4  17        1.09        1.12      2.78 o
   1   4  17        0.00       -0.14      1.31 o
   2   4  17        0.13        0.13      0.86 o
 
